# Supplementary material for: Identification of Macrophage Polarization-Related Genes as Biomarkers of Chronic Obstructive Pulmonary Disease Based on Bioinformatics Analyses
Source: Biomed Res Int. 2021 Jun 20;2021:9921012. doi: 10.1155/2021/9921012 (PMC8238569; doi:10.1155/2021/9921012)
Supplement: Supplementary Materials — Supplementary Table 1: 35 macrophage polarization marker genes from the MsigDB database. Supplementary Table 2: 4922 genes in black module. Supplementary Table 3: 82 upregulated genes in COPD samples compared to normal samples. Supplementary Table 4: 121 downregulated genes in COPD samples compared to normal samples. Supplementary Table 5: overlapping genes between DEGs and macrophage polarization-related genes. [file 9921012.f1.zip › Supplementary Table 1.txt]

M1	M2
ADAM8	ACSS1
ARSK	CBX6
ATG4D	COMT
CRIPT	ENO2
EFHD2	FAM135A
FAM241A	FGD2
IGHMBP2	GLO1
LIN7C	HAUS2
MYO1F	HMGN3
PINK1	LCORL
PRDX2	LYPLAL1
PTGER2	MAF
QRICH1	MALAT1
SH2B2	OCEL1
SNHG6	RAB10
SOAT1	SFI1
TMEM267	SLC35A1
	ZNF85
