# Supplementary material for: Identification of Macrophage Polarization-Related Genes as Biomarkers of Chronic Obstructive Pulmonary Disease Based on Bioinformatics Analyses
Source: Biomed Res Int. 2021 Jun 20;2021:9921012. doi: 10.1155/2021/9921012 (PMC8238569; doi:10.1155/2021/9921012)
Supplement: Supplementary Materials — Supplementary Table 1: 35 macrophage polarization marker genes from the MsigDB database. Supplementary Table 2: 4922 genes in black module. Supplementary Table 3: 82 upregulated genes in COPD samples compared to normal samples. Supplementary Table 4: 121 downregulated genes in COPD samples compared to normal samples. Supplementary Table 5: overlapping genes between DEGs and macrophage polarization-related genes. [file 9921012.f1.zip › Supplementary Table 2.txt]

AAAS
AAGAB
AAR2
AARSD1
AASDH
AASDHPPT
AASS
ABCA11P
ABCA4
ABCA5
ABCB4
ABCC1
ABCD2
ABCD3
ABCE1
ABHD10
ABHD12
ABHD17B
ABHD6
ABI2
ABI3BP
ABITRAM
ABL2
ABO
ABRACL
ABRAXAS1
ABRAXAS2
ACACB
ACADM
ACAT1
ACAT2
ACBD3
ACBD5
ACER3
ACO1
ACOD1
ACOT11
ACOT13
ACOT8
ACOX3
ACP5
ACRV1
ACSF2
ACSF3
ACSS2
ACTL6A
ACTR10
ACTR6
ACVR1C
ACVR2A
ACVR2B
ACYP1
ADAL
ADAM20
ADAM21
ADAM7
ADAMTS12
ADAMTS17
ADAMTS5
ADAMTSL2
ADAR
ADAT1
ADAT2
ADCK1
ADCY10
ADCY3
ADCY4
ADD1
ADGB
ADGRF5
ADH5
ADI1
ADK
ADNP
ADO
ADPGK-AS1
ADPRM
ADSS2
ADTRP
AEBP2
AFAP1L1
AFAP1L2
AFF3
AFF4
AFG3L2
AGA
AGAP12P
AGBL3
AGBL5
AGFG1
AGGF1
AGL
AGO1
AGO3
AGPAT5
AGPS
AGR2
AHR
AHSA1
AHSA2P
AIF1
AIMP1
AK2
AK3
AK5
AK6
AK9
AKAP11
AKAP13
AKAP5
AKAP6
AKAP7
AKAP8
AKAP9
AKT3
ALAS1
ALB
ALDH3A2
ALDOC
ALG10
ALG10B
ALG11
ALG1L2
ALG2
ALG3
ALG5
ALG6
ALG8
ALG9
ALKAL2
ALKBH3
ALKBH8
ALOX12P2
ALS2
ALS2CL
AMIGO1
AMIGO2
AMY2A
AMY2B
AMZ2
AMZ2P1
ANAPC1
ANAPC10
ANAPC13
ANAPC16
ANAPC1P1
ANAPC4
ANAPC7
ANGEL1
ANGEL2
ANKAR
ANKDD1A
ANKEF1
ANKHD1
ANKIB1
ANKMY2
ANKRA2
ANKRD10
ANKRD11
ANKRD12
ANKRD13C
ANKRD26
ANKRD29
ANKRD30A
ANKRD30B
ANKRD31
ANKRD33B
ANKRD36
ANKRD36B
ANKRD36BP2
ANKRD36C
ANKRD44-AS1
ANKRD44-IT1
ANKRD45
ANKRD46
ANKRD49
ANKRD52
ANO2
ANP32E
ANXA1
ANXA2
ANXA9
AOAH-IT1
AP1AR
AP1G1
AP3B1
AP3M1
AP3M2
AP4E1
AP4S1
AP5M1
API5
APIP
APLF
APOL1
APOL2
APP
APPBP2
APPL1
AQR
ARAP2
ARF3
ARF6
ARFGAP3
ARFGEF1
ARGLU1
ARHGAP12
ARHGAP26-IT1
ARHGAP31
ARHGAP32
ARHGAP35
ARHGAP5
ARHGEF26
ARHGEF4
ARHGEF5
ARID1B
ARID2
ARID3B
ARIH1
ARL1
ARL13B
ARL14EP
ARL14EPL
ARL2BP
ARL3
ARL4C
ARL5A
ARL5B
ARL6
ARL6IP5
ARL8B
ARMC1
ARMC10
ARMH2
ARMT1
ARNT
ARNTL2
ARPC2
ARPC3
ARPP19
ARRDC3-AS1
ARRDC5
ARSB
ARSK
ARV1
ASAH2
ASAH2B
ASAP3
ASB3
ASB4
ASCC3
ASF1A
ASNS
ASNSD1
ASTE1
ATAD1
ATAD2
ATAD2B
ATE1
ATF1
ATF2
ATF4
ATF7IP
ATG10
ATG12
ATG13
ATG2B
ATG3
ATG4C
ATG5
ATG7
ATL2
ATM
ATMIN
ATOX1
ATP11A
ATP11A-AS1
ATP13A3
ATP13A5
ATP1A3
ATP1B1
ATP1B3
ATP23
ATP2B1-AS1
ATP5F1A
ATP5F1C
ATP5F1E
ATP5IF1
ATP5MC1
ATP5MC3
ATP5MD
ATP5ME
ATP5MG
ATP5MPL
ATP5PB
ATP5PD
ATP5PF
ATP5PO
ATP6V0A2
ATP6V1D
ATP6V1G1
ATP6V1G3
ATP6V1H
ATP8A1
ATP8B5P
ATP9B
ATPAF2
ATPSCKMT
ATR
ATXN1
ATXN10
ATXN3
ATXN7L3B
AUH
AVPI1
AXDND1
AXIN2
AXL
AZI2
B2M
B3GALT2
B4GALT1
B4GALT6
BABAM2
BAG2
BAG4
BAG5
BAHD1
BANK1
BARX2
BAZ1A
BBIP1
BBS10
BBS12
BBS2
BBS7
BBS9
BBX
BCAP29
BCAS2
BCAS3
BCCIP
BCDIN3D
BCDIN3D-AS1
BCKDHB
BCL11A
BCL11B
BCL2
BCL2A1
BCL2L11
BCS1L
BDH2
BDP1
BEAN1
BEND6
BET1
BFAR
BICD1
BICRAL
BIRC2
BIRC3
BIVM
BLCAP
BLMH
BLOC1S2
BLOC1S5
BLOC1S5-TXNDC5
BLOC1S6
BLZF1
BMF
BMI1
BMP3
BMPR2
BNIP1
BNIP3
BOD1
BORA
BORCS7
BPNT1
BRAF
BRD3OS
BRF2
BRIX1
BRMS1L
BRWD1
BRWD1-AS1
BSDC1
BSN
BTAF1
BTBD1
BTBD19
BTBD9
BTF3L4
BTG3
BTN2A3P
BUB3
BUD13
BUD23
BZW1
BZW2
C10orf105
C10orf88
C11orf1
C11orf49
C11orf54
C11orf58
C11orf65
C11orf71
C11orf74
C12orf29
C12orf4
C12orf45
C12orf65
C12orf66
C12orf73
C12orf74
C12orf76
C14orf119
C14orf28
C14orf93
C15orf40
C15orf61
C16orf46
C16orf70
C16orf87
C17orf102
C17orf75
C17orf80
C18orf15
C18orf21
C18orf25
C18orf54
C19orf84
C1D
C1GALT1
C1GALT1C1L
C1orf112
C1orf131
C1orf43
C1orf52
C1orf54
C1orf87
C1QBP
C1R
C1RL-AS1
C2
C21orf58
C21orf91
C22orf34
C22orf39
C22orf42
C2CD3
C2CD4A
C2CD5
C2orf15
C2orf49
C2orf69
C2orf74
C2orf76
C3
C3orf33
C3orf38
C4orf3
C4orf33
C4orf46
C4orf47
C5orf15
C5orf22
C5orf24
C5orf30
C5orf34
C5orf51
C5orf63
C6orf120
C6orf136
C6orf163
C6orf201
C6orf89
C7orf25
C7orf31
C8orf37
C9orf85
CA3
CAAP1
CAB39L
CABLES2
CABP1
CACHD1
CACNA1E
CACNA1I
CACNG8
CACYBP
CALCRL
CALHM6
CALM2
CALM3
CAMK1D
CAMK2D
CAMK4
CAMKMT
CAMLG
CAMSAP2
CAND1
CANX
CAPN3
CAPRIN1
CAPS2
CAPZA1
CAPZA2
CARD16
CARD6
CARD8-AS1
CARNMT1
CASC9
CASD1
CASP1
CASP12
CASP2
CASP3
CASP8AP2
CASP9
CASTOR3
CATIP
CATSPERE
CBFB
CBLB
CBLL1
CBR3
CBR4
CBWD1
CBWD2
CBWD5
CBX3
CCAR1
CCDC102B
CCDC112
CCDC115
CCDC117
CCDC121
CCDC122
CCDC126
CCDC13
CCDC138
CCDC14
CCDC140
CCDC141
CCDC146
CCDC149
CCDC15
CCDC152
CCDC159
CCDC163
CCDC167
CCDC168
CCDC17
CCDC174
CCDC18
CCDC25
CCDC30
CCDC34
CCDC43
CCDC47
CCDC50
CCDC58
CCDC59
CCDC62
CCDC65
CCDC66
CCDC69
CCDC7
CCDC71L
CCDC77
CCDC81
CCDC82
CCDC88A
CCDC90B
CCDC91
CCDC96
CCDC9B
CCER2
CCNA1
CCNB1IP1
CCNC
CCNE2
CCNG1
CCNJ
CCNT1
CCNT2
CCSAP
CCSER1
CCSER2
CCT2
CCT3
CCT4
CCT5
CCT6A
CCT6B
CCT8
CCZ1
CCZ1B
CD101
CD109
CD160
CD164
CD200R1
CD28
CD2AP
CD36
CD38
CD3D
CD3G
CD47
CD48
CD52
CD58
CD5L
CD69
CD86
CDADC1
CDC14A
CDC23
CDC37L1
CDC40
CDC42
CDC42BPB
CDC42BPG
CDC42EP4
CDC42SE2
CDC5L
CDC73
CDCA3
CDHR3
CDIPTOSP
CDK12
CDK13
CDK17
CDK4
CDK5
CDK5RAP2
CDK6
CDK7
CDKAL1
CDKN2AIP
CDKN2AIPNL
CDKN2D
CDKN3
CDR2
CDV3
CEACAM21
CEACAM7
CEBPG
CEBPZ
CEBPZOS
CELA1
CENPC
CENPE
CENPH
CENPK
CENPN
CENPQ
CENPS
CENPU
CENPV
CEP120
CEP126
CEP152
CEP162
CEP290
CEP295NL
CEP350
CEP44
CEP57
CEP57L1
CEP70
CEP72
CEP76
CEP78
CEP83
CEP83-DT
CEP85
CEP85L
CEP89
CEPT1
CERS2
CERS4
CERS5
CERS6
CETN3
CFAP157
CFAP298
CFAP36
CFAP44
CFAP69
CFAP97
CFB
CFHR3
CGAS
CGGBP1
CGN
CGRRF1
CHAC2
CHCHD1
CHCHD2
CHCHD3
CHCHD4
CHCHD7
CHD1
CHD4
CHD7
CHD8
CHD9
CHI3L2
CHKB
CHML
CHMP2B
CHMP4B
CHMP5
CHN1
CHORDC1
CHPF2
CHRAC1
CHRM3
CHRM3-AS2
CHTOP
CIAO2A
CIP2A
CISD1
CITED2
CKB
CKMT2
CKS2
CLASP1
CLASP2
CLASRP
CLBA1
CLDN12
CLDND1
CLEC2B
CLEC2D
CLEC4A
CLEC6A
CLINT1
CLK1
CLMN
CLN5
CLNS1A
CLOCK
CLPB
CLTA
CLUAP1
CLYBL-AS2
CMC1
CMC2
CMPK1
CMSS1
CMTM1
CMTM7
CMTM8
CMTR2
CNBP
CNDP1
CNEP1R1
CNGA3
CNIH1
CNIH3
CNIH4
CNMD
CNN3
CNNM2
CNOT1
CNOT11
CNOT2
CNOT2-DT
CNOT4
CNOT6L
CNOT7
CNOT8
CNPY2
CNTNAP1
CNTROB
COA4
COA5
COA6
COA7
COBLL1
COG1
COG3
COG5
COG6
COIL
COL10A1
COMMD1
COMMD10
COMMD2
COMMD3
COMMD6
COMMD8
COPA
COPS2
COPS4
COPS5
COPS6
COPS8
COPS9
COQ3
COQ5
CORO1C
COX10-AS1
COX11
COX16
COX17
COX18
COX20
COX5A
COX6A1
COX6C
COX7A2
COX7A2L
COX7C
CPAMD8
CPE
CPED1
CPNE8
CPO
CPOX
CPSF2
CPSF3
CPSF6
CPT1A
CPT1B
CPVL
CRBN
CREB1
CREBL2
CREBZF
CREM
CRLS1
CROT
CRTC2
CRY1
CRYBG3
CRYZL1
CS
CSE1L
CSF1R
CSGALNACT1
CSMD1
CSNK1A1
CSNK1G3
CSTA
CSTF1
CSTF2T
CSTF3
CTAGE1
CTAGE10P
CTAGE4
CTAGE6
CTCF
CTDNEP1
CTDSPL2
CTIF
CTNNA1
CTNNBIP1
CTNNBL1
CTR9
CTSO
CTSV
CTXN2
CUL2
CUL5
CUL7
CUTC
CWC15
CWC22
CWC27
CWF19L2
CWH43
CXADR
CXCL10
CXCL16
CXCL2
CXCL8
CXCL9
CYB561
CYB561A3
CYB5B
CYCS
CYFIP2
CYP1A1
CYP2A6
CYP2R1
CYP2U1
CYP46A1
CYP51A1-AS1
CYREN
CYSLTR2
DACT1
DANCR
DAP3
DAPK1
DAPP1
DARS1
DARS2
DBF4
DBI
DBR1
DBT
DCAF1
DCAF13
DCAF16
DCAF17
DCAF7
DCBLD2
DCDC1
DCHS1
DCK
DCLRE1C
DCN
DCP1B
DCST2
DCTN1-AS1
DCTN2
DCTN3
DCTN6
DCUN1D4
DCUN1D5
DDHD1
DDHD2
DDIAS
DDN
DDN-AS1
DDX1
DDX10
DDX11-AS1
DDX17
DDX18
DDX19B
DDX21
DDX39B-AS1
DDX46
DDX5
DDX50
DDX52
DDX59
DEC1
DEGS2
DEK
DENND1A
DENND1B
DENND4C
DENND6A
DENND6A-DT
DENR
DEPDC5
DEPDC7
DERA
DERL2
DESI1
DESI2
DGKE
DGKH
DHCR7
DHFR
DHFR2
DHRS1
DHRS4-AS1
DHX15
DHX29
DHX32
DHX36
DHX9
DIDO1
DIMT1
DIO2
DIP2A-IT1
DIPK2A
DIS3
DIS3L
DISC1FP1
DISP3
DLAT
DLEU1
DLEU2
DLG1
DLG4
DLL3
DLST
DMAC1
DMRTA1
DMTF1
DMXL1
DNAAF2
DNAJA1
DNAJA2
DNAJB11
DNAJB14
DNAJB4
DNAJB5
DNAJB9
DNAJC1
DNAJC10
DNAJC12
DNAJC13
DNAJC15
DNAJC17
DNAJC19
DNAJC2
DNAJC21
DNAJC24
DNAJC3-DT
DNAJC7
DNAJC8
DNAJC9
DNAJC9-AS1
DNAL1
DNASE1
DNASE1L3
DNLZ
DNM1L
DNM1P46
DNTTIP2
DOCK2
DOCK8
DOK5
DOP1A
DOP1B
DPH3
DPH5
DPH6
DPM1
DPP4
DPP6
DPY19L2P4
DPY19L4
DPY30
DRAM2
DRD4
DRG1
DROSHA
DSC1
DST
DSTN
DSTYK
DTD2
DTWD1
DTWD2
DUS4L
DUSP12
DUSP22
DUSP28
DUT
DVL3
DXO
DYM
DYNC1H1
DYNC2H1
DYRK2
DZIP3
E2F1
E2F5
E2F6
EAPP
EBAG9
EBLN3P
EBNA1BP2
EBPL
ECE1-AS1
ECHDC1
ECI2
ECM2
ECT2
EDN3
EDNRA
EDNRB
EDRF1
EEA1
EED
EEF1A1
EEF1AKMT2
EEF1B2
EEF1E1
EFCAB11
EFCAB12
EFCAB13
EFCAB5
EFCAB7
EFCAB8
EFNB2
EFTUD2
EGR1
EGR3
EHBP1
EHD4
EI24
EID1
EID2
EID2B
EID3
EIF2A
EIF2AK3-DT
EIF2B3
EIF2B4
EIF2S1
EIF2S2
EIF3A
EIF3D
EIF3E
EIF3F
EIF3H
EIF3I
EIF3J
EIF3L
EIF3M
EIF4A2
EIF4B
EIF4E
EIF4E2
EIF4ENIF1
EIF4G3
EIF5
EIF5A2
EIPR1
ELAC1
ELAC2
ELMO1
ELMO2
ELMOD2
ELMSAN1
ELOC
ELOVL4
ELP2
ELP3
ELP4
EMBP1
EMC1
EMC2
EMC4
EMC7
EMID1
EMILIN2
EML4
EMSY
ENO1-AS1
ENO3
ENOPH1
ENPP4
ENY2
EOGT
EPB41L2
EPB41L5
EPC2
EPG5
EPHA5
EPHB2
EPM2AIP1
EPN1
EPRS1
EPS8
EPS8L2
ERAL1
ERAP1
ERC1
ERCC4
ERCC5
ERCC6
ERCC6L2
ERCC8
ERGIC2
ERH
ERI1
ERI2
ERICH6
ERLEC1
ERLIN2
ERMN
ERO1B
ERP29
ERVK3-1
ESCO1
ESD
ESF1
ESRP1
ETAA1
ETF1
ETFA
ETFB
ETFBKMT
ETFDH
ETFRF1
ETNK1
ETV6
EVI2A
EXOC5
EXOSC1
EXOSC3
EXOSC6
EXOSC8
EXOSC9
EXPH5
EXT1
EXTL2
EZR
F2RL3
F5
FADS1
FADS2
FADS3
FAF2
FAH
FAHD2A
FAIM
FAM107B
FAM110A
FAM111A
FAM111B
FAM114A2
FAM117B
FAM118B
FAM120B
FAM122A
FAM126A
FAM133B
FAM135A
FAM136A
FAM13B
FAM161A
FAM162A
FAM167A
FAM168A
FAM169A
FAM171A1
FAM172A
FAM177B
FAM184A
FAM184B
FAM185A
FAM189A2
FAM200A
FAM200B
FAM207A
FAM210A
FAM214A
FAM216A
FAM218A
FAM219B
FAM220A
FAM221A
FAM227B
FAM229B
FAM238A
FAM241A
FAM3C
FAM43A
FAM72C
FAM72D
FAM76A
FAM76B
FAM83F
FAM89A
FAM98A
FAM98B
FAN1
FANCA
FANCF
FANCM
FARS2
FARSB
FASTKD1
FASTKD2
FASTKD3
FBH1
FBLN5
FBN2
FBXL17
FBXO11
FBXO22
FBXO28
FBXO3
FBXO4
FBXO41
FBXO42
FBXO45
FBXO46
FBXO5
FBXO8
FCF1
FCGR1A
FCGR1B
FCGR1CP
FCRL1
FCRL4
FDX1
FDXACB1
FDXR
FEM1B
FENDRR
FER
FGD5
FGD5-AS1
FGF14-AS2
FGFR1OP2
FGGY
FGL2
FH
FHIT
FIG4
FIGNL1
FIP1L1
FIZ1
FKBP14
FKBP15
FKBP1A
FKBP3
FKBP6
FKBP7
FKBP9P1
FKTN
FLJ34503
FLT3LG
FMO5
FNDC3A
FNTA
FNTB
FOCAD
FOPNL
FOXJ3
FOXO1
FOXP1
FOXP1-AS1
FOXRED1
FOXRED2
FPGT-TNNI3K
FRA10AC1
FRG1
FRG1-DT
FRG2C
FRMD6
FRS2
FRYL
FSD1L
FSIP1
FTCDNL1
FTO
FUBP1
FUBP3
FUCA2
FXR1
FYB1
FYTTD1
FZD1
FZD3
FZD6
G2E3
G3BP1
G3BP2
G6PC3
GABPB1
GABRA1
GALC
GALM
GALNT1
GALNT12
GALNT13
GALNT2
GALNT6
GALR1
GAPT
GAR1
GAS1
GAS2L1P2
GAS5
GAS6
GAS7
GAS8
GASK1A
GASK1B
GATA2
GATAD1
GATC
GATM
GBF1
GBP3
GCC2
GCFC2
GCSAM
GDAP2
GDI2
GDPD1
GEM
GEMIN2
GEMIN6
GEMIN7
GEMIN7-AS1
GEN1
GFM1
GFM2
GFPT1
GGA3
GGCT
GGCX
GGPS1
GGT7
GHET1
GHRLOS
GIGYF2
GIMAP1
GIMAP2
GIMAP4
GIMAP5
GIMAP7
GIN1
GINS1
GINS3
GIPC2
GJB6
GK2
GK5
GKAP1
GLB1
GLCCI1
GLG1
GLMN
GLMP
GLO1
GLP1R
GLRX
GLRX2
GLS
GLT8D1
GLTP
GLUD1
GLUD1P3
GMEB1
GMFB
GMNN
GMPS
GNL2
GNL3
GNMT
GNPAT
GNPDA2
GNPNAT1
GOLGA4
GOLGA5
GOLGA6L3
GOLGA6L9
GOLGA8B
GOLGA8N
GOLGB1
GOLT1B
GON4L
GON7
GOPC
GORASP1
GP5
GPALPP1
GPAM
GPATCH1
GPATCH11
GPATCH2
GPATCH2L
GPATCH4
GPBP1
GPD1L
GPHN
GPN1
GPN2
GPR107
GPR135
GPR141
GPR155
GPR171
GPR18
GPR183
GPR19
GPR21
GPR33
GPR37
GPR65
GPR75
GPR88
GPR89B
GPRC5B
GPX8
GRAMD1B
GRAMD2B
GRASP
GREM1
GRHL2
GRIK1
GRK5
GRM5
GRM7
GRPEL2
GRSF1
GS1-124K5.4
GS1-204I12.4
GSAP
GSE1
GSKIP
GSTCD
GSTK1
GSTO1
GSTO2
GSTZ1
GTF2A1
GTF2A2
GTF2B
GTF2E1
GTF2E2
GTF2F2
GTF2H1
GTF2H2
GTF2H2C
GTF2H3
GTF2H4
GTF2H5
GTF3A
GTF3C2
GTF3C3
GTF3C6
GTPBP1
GTPBP10
GTPBP2
GTPBP4
GTPBP8
GTSF1
GUF1
GVINP1
GXYLT1
GZF1
GZMA
H2AC13
H2AC4
H2AZ1
H2BS1
H4C6
HACD1
HACD3
HACE1
HACL1
HADHA
HAO1
HAT1
HAUS1
HAUS2
HAUS3
HAUS4
HAUS5
HAUS6
HAVCR1
HBS1L
HCFC2
HCG17
HCRTR2
HDAC1
HDAC2
HDAC3
HDAC4-AS1
HDAC9
HDC
HDDC2
HDGFL3
HEATR3
HECTD1
HECTD2
HECW1
HELB
HELLS
HELQ
HELZ
HENMT1
HEPACAM
HERC1
HERC4
HESX1
HEXA-AS1
HEXB
HFE
HGF
HGSNAT
HHAT
HHATL-AS1
HHIP
HHIP-AS1
HIBADH
HIBCH
HID1
HIF1A-AS1
HIGD1A
HIGD2A
HIKESHI
HINT1
HIPK1-AS1
HIPK2
HLA-DPB2
HLA-DRA
HLA-DRB5
HLA-V
HLTF
HMCES
HMGB1
HMGB2
HMGCL
HMGCS1
HMGN1
HMGN3
HMGN3-AS1
HMGN4
HMMR
HNF4A
HNF4G
HNMT
HNRNPA0
HNRNPA1
HNRNPA1L2
HNRNPA2B1
HNRNPA3
HNRNPD
HNRNPDL
HNRNPH1
HNRNPKP3
HNRNPR
HNRNPU
HOMER1
HOOK1
HOOK3
HOPX
HOTAIRM1
HOXC9
HPF1
HPGD
HPS3
HPS4
HPX
HRAS
HS2ST1
HS3ST4
HSBP1
HSBP1L1
HSCB
HSD17B12
HSD17B4
HSDL1
HSF2
HSF5
HSP90AA1
HSP90B1
HSP90B2P
HSPA13
HSPA14
HSPA2
HSPA4
HSPA5
HSPA8
HSPA9
HSPB11
HSPD1
HSPE1
HSPH1
HTRA2
HTRA4
HTT
HYI
HYLS1
IAH1
IBTK
ICE1
ICE2
ICK
ICOS
ID1
ID2
IDH1
IDH3A
IDI1
IDNK
IER3IP1
IER5
IFI27L2
IFITM3
IFNG
IFNGR1
IFT122
IFT20
IFT27
IFT43
IFT52
IFT57
IFT74
IFT80
IFT81
IFT88
IGIP
IGSF9B
IKBKB
IKZF2
IKZF5
IL15
IL18
IL19
IL2
IL23A
IL31RA
IL33
IL4R
IL6ST
IL7R
ILDR2
ILF2
IMMP1L
IMMP2L
IMP3
IMPA1
IMPACT
IMPAD1
IMPDH2
IMPG1
IMPG2
INA
ING2
ING5
INIP
INMT
INO80D
INPP4A
INPP4B
INPP5B
INPP5E
INSIG1
INSIG2
INSR
INTS10
INTS12
INTS13
INTS2
INTS3
INTS4
INTS6
INTS6-AS1
IP6K2
IPCEF1
IPO11
IPO5
IPO7
IPO8
IPP
IQCA1
IQCB1
IQCG
IQCH-AS1
IQCK
IRAK1BP1
IRAK2
IRAK4
IREB2
IRF2BP2
IRF9
IRGQ
IRX5
ISCA2
ISG20
ISOC1
ITGA4
ITGA6
ITGAV
ITGB1BP1
ITGB3BP
ITPR2
IVD
IVNS1ABP
JAM2
JCHAIN
JKAMP
JMY
JRKL
KANSL1-AS1
KANSL2
KANSL3
KAT6B
KAT7
KATNA1
KBTBD11-OT1
KBTBD3
KBTBD6
KBTBD8
KCNA4
KCNC3
KCNH8
KCNIP4
KCNJ16
KCNK13
KCNMB3
KCNQ3
KCNQ5
KCNQ5-IT1
KCNRG
KCTD10
KCTD12
KCTD14
KCTD18
KCTD2
KCTD21
KCTD3
KCTD6
KCTD9
KDELR2
KDM1B
KDM3A
KDM4A
KDM4C
KHDRBS2
KHNYN
KIAA0040
KIAA0408
KIAA0586
KIAA0753
KIAA0895
KIAA1107
KIAA1109
KIAA1143
KIAA1217
KIAA1586
KIAA2026
KIF1B
KIF20B
KIF3A
KIFAP3
KIFBP
KISS1R
KIZ
KIZ-AS1
KLF12
KLF4
KLF9
KLHDC1
KLHDC2
KLHL1
KLHL11
KLHL23
KLHL24
KLHL28
KLHL31
KLHL38
KLHL42
KLHL5
KLHL7
KLHL9
KLLN
KLRB1
KLRC1
KLRF1
KMT2E
KMT5A
KNG1
KNOP1
KPNA3
KPNA5
KPNA6
KRAS
KRCC1
KRIT1
KRR1
KRT10
KRT3
KRT6A
KRTAP7-1
KRTAP9-7
KTN1
L2HGDH
L3HYPDH
L3MBTL3
L3MBTL4
LACC1
LACTB
LACTB2
LACTB2-AS1
LAIR1
LAMC2
LAMTOR3
LANCL1
LAPTM4A
LARP1
LARP1B
LARP4
LARP7
LARS2
LATS1
LBX2
LCA5
LCA5L
LCMT2
LCOR
LCORL
LCP2
LCT-AS1
LDHA
LDHAL6A
LDHB
LDLRAD4
LDLRAP1
LEKR1
LEMD3
LENG8-AS1
LEO1
LETMD1
LGR4
LHCGR
LHPP
LIAS
LIG3
LIG4
LILRA5
LIM2
LIMA1
LIN52
LIN7C
LIN9
LINC-PINT
LINC00205
LINC00221
LINC00222
LINC00237
LINC00309
LINC00320
LINC00339
LINC00467
LINC00472
LINC00476
LINC00515
LINC00562
LINC00578
LINC00607
LINC00619
LINC00624
LINC00654
LINC00662
LINC00667
LINC00852
LINC00861
LINC00863
LINC00865
LINC00885
LINC00896
LINC00909
LINC00943
LINC01003
LINC01013
LINC01036
LINC01063
LINC01089
LINC01099
LINC01126
LINC01128
LINC01146
LINC01149
LINC01184
LINC01215
LINC01229
LINC01234
LINC01257
LINC01340
LINC01361
LINC01366
LINC01409
LINC01419
LINC01504
LINC01550
LINC01606
LINC01615
LINC01619
LINC01635
LINC01664
LINC01684
LINC01762
LINC01780
LINC01782
LINC01787
LINC01811
LINC01844
LINC01852
LINC01856
LINC01980
LINC01981
LINC01995
LINC02015
LINC02033
LINC02042
LINC02067
LINC02115
LINC02125
LINC02145
LINC02210
LINC02249
LINC02312
LINC02323
LINC02328
LINC02332
LINC02345
LINC02404
LINC02449
LINC02465
LINC02471
LINC02528
LINC02552
LINC02556
LINC02702
LINC02728
LINC02789
LINC02809
LINC02837
LINC02864
LINS1
LIPA
LIPT1
LLCFC1
LLPH
LMAN1
LMBR1
LMBRD2
LMLN
LMNA
LMNB1-DT
LMO7
LNCOC1
LNPEP
LOC100132215
LOC100268168
LOC100287015
LOC100287896
LOC100288846
LOC100505622
LOC100505715
LOC100505797
LOC100506071
LOC100506100
LOC100506258
LOC100506282
LOC100506302
LOC100506388
LOC100506688
LOC100506804
LOC100507250
LOC100507283
LOC100507373
LOC100507642
LOC101559451
LOC101927143
LOC101927237
LOC101927560
LOC101927787
LOC101927837
LOC101928000
LOC101928035
LOC101928075
LOC101928438
LOC101928626
LOC101928696
LOC101928963
LOC101929054
LOC101929099
LOC101929237
LOC101929473
LOC101929662
LOC101929704
LOC101929705
LOC101929759
LOC101930370
LOC102546299
LOC102606465
LOC102723566
LOC102723701
LOC102724050
LOC102724919
LOC102724957
LOC103344931
LOC105274304
LOC105369147
LOC105369748
LOC105370532
LOC105370616
LOC105371730
LOC105371814
LOC105371855
LOC105372352
LOC105373496
LOC105374114
LOC105374952
LOC105374989
LOC105375903
LOC105376731
LOC105376748
LOC105376805
LOC105377267
LOC107984208
LOC107986114
LOC154449
LOC155060
LOC171391
LOC257396
LOC283922
LOC284798
LOC286059
LOC374443
LOC388282
LOC439933
LOC441242
LOC642361
LOC643802
LOC644656
LOC645513
LOC729652
LOC93622
LONP2
LOXL1-AS1
LPAR1
LPAR6
LPCAT3
LPP
LRAT
LRATD2
LRBA
LRCH1
LRFN4
LRMDA
LRP11
LRP2BP
LRP6
LRPPRC
LRR1
LRRC1
LRRC17
LRRC28
LRRC40
LRRC58
LRRC61
LRRC69
LRRC70
LRRC75B
LRRC8C
LRRC8C-DT
LRRC8D
LRRCC1
LRRIQ3
LRRK1
LSM1
LSM11
LSM14A
LSM3
LSM5
LSM6
LSM8
LTA4H
LTV1
LUC7L
LUC7L2
LUC7L3
LY86
LY86-AS1
LY96
LYAR
LYPD6
LYRM1
LYRM2
LYRM7
LYSMD2
LYSMD3
LYZ
LZIC
LZTFL1
LZTS3
M6PR
MAB21L4
MACC1
MAD2L1
MAEL
MAF
MAGI3
MAGOH
MAGOHB
MAIP1
MAK16
MALSU1
MALT1
MAML1
MAN1A2
MAN2A1
MANBAL
MANEA
MANEA-DT
MANEAL
MAP10
MAP2K1
MAP2K5
MAP3K12
MAP3K13
MAP3K20-AS1
MAP3K21
MAP3K6
MAP4K3
MAP9
MAPK1IP1L
MAPK4
MAPK6
MAPK8
MAPK8IP1
MAPK9
MAPKAPK5-AS1
MARC2
MARCHF1
MARVELD1
MAST2
MASTL
MATR3
MAVS
MB21D2
MBD2
MBIP
MBLAC2
MBNL1
MBNL2
MBTD1
MC1R
MCEE
MCF2L2
MCFD2
MCM2
MCM3AP
MCM8
MCM9
MCOLN3
MCPH1
MCUB
MDFIC
MDH1
MDH1B
MDM1
MDM4
MEAF6
MEAK7
MED10
MED13
MED21
MED23
MED4
MED6
MED7
MEF2C
MEF2C-AS1
MEMO1
METAP1D
METAP2
METTL14
METTL15
METTL18
METTL21A
METTL23
METTL25
METTL2A
METTL4
METTL5
METTL6
METTL7A
METTL9
MEX3C
MFAP3
MFN2
MFSD1
MFSD13A
MFSD14C
MFSD4A
MFSD8
MGARP
MGAT2
MGAT4A
MGAT5
MGME1
MGST1
MHENCR
MIA2
MIA3
MICALL1
MICU2
MICU3
MIER2
MIER3
MIGA1
MILR1
MINDY2
MINDY3
MIOS
MIR103A2
MIR1183
MIR1200
MIR1205
MIR1273C
MIR1284
MIR148B
MIR1537
MIR17HG
MIR181A1
MIR181B1
MIR186
MIR2116
MIR30C1
MIR3116-1
MIR3133
MIR3140
MIR3153
MIR3155A
MIR3160-1
MIR3162
MIR3609
MIR3682
MIR3684
MIR3922
MIR3941
MIR3945
MIR4435-2HG
MIR4437
MIR4453HG
MIR4458HG
MIR4473
MIR4474
MIR4494
MIR4500HG
MIR4533
MIR4637
MIR4639
MIR4659A
MIR4677
MIR4697HG
MIR4698
MIR4714
MIR4742
MIR4766
MIR4782
MIR4795
MIR497HG
MIR5009
MIR5094
MIR5194
MIR548A3
MIR548AC
MIR548AR
MIR548AT
MIR548E
MIR548K
MIR548O
MIR548P
MIR557
MIR5571
MIR563
MIR5690
MIR5692C2
MIR5696
MIR571
MIR576
MIR577
MIR581
MIR586
MIR595
MIR604
MIR606
MIR616
MIR620
MIR623
MIR625
MIR626
MIR627
MIR644A
MIR6505
MIR663AHG
MIR6793
MIR6796
MIR6817
MIR6819
MIR6851
MIR6855
MIR6885
MIR7106
MIR8066
MIR876
MIRLET7A1
MIRLET7D
MIRLET7F1
MIS12
MIS18BP1
MITD1
MKKS
MKLN1
MKRN2
MKRN3
MKS1
MLF1
MLH3
MLLT3
MLYCD
MMAB
MMADHC
MMP11
MMP21
MMP24OS
MMP27
MMP28
MMS22L
MMUT
MNAT1
MND1
MNT
MOAP1
MOB1B
MOB3C
MOB4
MOCS2
MOCS3
MOG
MON2
MORC3
MORF4L1
MORN1
MORN2
MOSMO
MPC1
MPDZ
MPHOSPH10
MPHOSPH8
MPLKIP
MPP5
MPRIP
MRE11
MRFAP1L1
MRGBP
MROH8
MRPL1
MRPL13
MRPL15
MRPL17
MRPL19
MRPL2
MRPL20
MRPL22
MRPL3
MRPL30
MRPL32
MRPL33
MRPL34
MRPL35
MRPL36
MRPL39
MRPL40
MRPL42
MRPL44
MRPL45
MRPL46
MRPL47
MRPL48
MRPL50
MRPL51
MRPL52
MRPL53
MRPL57
MRPL9
MRPS10
MRPS14
MRPS15
MRPS16
MRPS17
MRPS18C
MRPS21
MRPS22
MRPS23
MRPS24
MRPS28
MRPS30
MRPS31
MRPS31P5
MRPS33
MRPS35
MRPS36
MRPS6
MRPS7
MRPS9
MRS2
MRTFB
MS4A1
MS4A10
MS4A6A
MS4A6E
MS4A8
MSANTD4
MSC
MSH2
MSH2-OT1
MSH3
MSH6
MSMO1
MST1
MTAP
MTBP
MTCH2
MTDH
MTERF1
MTERF2
MTERF3
MTF1
MTF2
MTFR1L
MTHFD2
MTHFD2L
MTIF2
MTIF3
MTLN
MTMR10
MTMR4
MTMR9
MTO1
MTOR
MTPAP
MTRES1
MTREX
MTRF1
MTRF1L
MTRNR2L2
MTRR
MTX2
MTX3
MUC13
MX2
MYCBP
MYCBPAP
MYD88
MYEF2
MYL12A
MYL12B
MYL6
MYNN
MYO1C
MYO3A
MYO7B
MYOM2
MYOT
MYSM1
MZT1
N4BP2
N4BP2L1
N4BP2L2
N4BP2L2-IT2
N6AMT1
NAA15
NAA16
NAA20
NAA25
NAA30
NAA35
NAA50
NAA80
NACA
NADK2
NAE1
NAF1
NAIF1
NANOG
NANP
NANS
NAP1L1
NAPB
NAPEPLD
NAPG
NARS1
NARS2
NASP
NAT1
NAT10
NAV3
NBEA
NBEAL1
NBPF14
NCAPD3
NCBP1
NCBP2
NCBP2AS2
NCBP3
NCK1
NCKAP1L
NCKAP5L
NCL
NCMAP
NCOA5
NCOR1
NCSTN
NDC1
NDFIP1
NDFIP2
NDOR1
NDST3
NDUFA12
NDUFA2
NDUFA4
NDUFA5
NDUFA6
NDUFA6-DT
NDUFA9
NDUFAB1
NDUFAF2
NDUFAF4
NDUFAF5
NDUFAF7
NDUFB1
NDUFB2
NDUFB3
NDUFB4
NDUFB5
NDUFB6
NDUFB9
NDUFC1
NDUFC2
NDUFS4
NDUFS5
NDUFV2
NDUFV3
NEBL
NECTIN3
NEDD1
NEFL
NEGR1
NEK10
NEK3
NEK4
NEK6
NELFCD
NEMF
NEMP1
NEMP2
NEPRO
NET1
NF1
NFAT5
NFATC1
NFE2L3
NFKBIL1
NFRKB
NFU1
NFYB
NGDN
NGLY1
NGRN
NHLRC2
NHLRC3
NHP2
NHSL1
NICN1
NIF3L1
NIFK
NIFK-AS1
NIP7
NIPA1
NIPA2
NIPAL2
NIPBL
NIPSNAP2
NIPSNAP3A
NIPSNAP3B
NIT2
NKAIN3-IT1
NKAPD1
NKIRAS1
NKTR
NLGN1
NLK
NLRP14
NMD3
NME1
NME7
NME9
NMI
NMNAT2
NMRK1
NOA1
NOC3L
NOG
NOL11
NOL12
NOL4L
NOL7
NOL8
NOMO1
NOP58
NORAD
NOTCH2
NPAT
NPC2
NPHP3
NPHP3-ACAD11
NPM1
NPRL3
NR1D2
NR2C1
NR2C2
NR3C2
NR4A1
NR4A1AS
NRAS
NRDE2
NRF1
NRIP1
NRL
NSA2
NSD1
NSL1
NSMAF
NSMCE1-DT
NSMCE2
NSMCE4A
NSRP1
NSUN5P2
NSUN6
NT5C3A
NT5DC1
NT5M
NTM
NTPCR
NUBPL
NUCB2
NUCKS1
NUDCD1
NUDCD2
NUDT12
NUDT15
NUDT19
NUDT21
NUDT6
NUF2
NUFIP1
NUFIP2
NUP107
NUP133
NUP35
NUP37
NUP42
NUP43
NUP54
NUP85
NUP93
NUS1
NUTM2B-AS1
NUTM2D
NXPE2
OARD1
OAT
OBI1
OBSCN
OCIAD1
OCIAD2
ODF2
ODF2L
ODR4
OGFOD3
OLA1
OMA1
OPN3
OR11A1
OR13C9
OR14A16
OR2T10
OR4C15
OR4D1
OR4F13P
OR51B4
OR52B4
OR52E6
OR52I1
OR52K1
OR52K2
OR56B1
ORC2
ORC3
ORC4
ORC5
ORMDL1
OSBP
OSGEPL1
OSTC
OSTM1
OTUD3
OTUD4
OTUD6B
OTUD6B-AS1
OTULIN
OTULINL
OVCH1-AS1
OVOS2
OXA1L
OXCT1
OXNAD1
OXR1
OXSM
P2RX4
P2RX6
P2RY14
PABPC3
PACC1
PACRGL
PACS1
PACSIN1
PAF1
PAFAH1B1
PAICS
PAIP1
PAIP2
PAIP2B
PAK1IP1
PAK5
PALB2
PALM2AKAP2
PAM
PAN2
PAN3
PANK2
PAPOLA
PAPOLG
PAQR3
PAQR4
PAQR6
PARD6B
PARG
PARK7
PARL
PARP11
PARP4
PATJ
PAWR
PAXBP1
PAXIP1-AS1
PBRM1
PBX3
PBX4
PCAT18
PCAT19
PCBD1
PCCB
PCDH18
PCDH8
PCDHB4
PCDHB5
PCDHB9
PCDHGA11
PCDHGA3
PCDHGA9
PCED1B-AS1
PCGF1
PCGF6
PCM1
PCMT1
PCNA
PCNP
PCNX2
PCNX4
PCSK5
PCYOX1
PDCD10
PDCD2
PDCD2L
PDCD5
PDCD6
PDCD6IP
PDCL
PDCL3
PDE12
PDE1B
PDE2A
PDE4D
PDE4DIP
PDE7A
PDGFC
PDHB
PDHX
PDIA6
PDIK1L
PDK1
PDK4
PDP1
PDPK1
PDPR
PDS5A
PDS5B
PDSS1
PEBP1
PELI3
PET117
PEX1
PEX11B
PEX12
PEX13
PEX14
PEX2
PEX3
PEX7
PFDN2
PFDN4
PFDN5
PFKM
PFN1P2
PFN2
PGAM5
PGAP1
PGBD4
PGM3
PGRMC2
PHAX
PHC3
PHF1
PHF10
PHF14
PHF5A
PHGDH
PHKB
PHOSPHO2
PHTF2
PHYH
PI4K2B
PI4KA
PI4KAP2
PIAS2
PIBF1
PIF1
PIGBOS1
PIGF
PIGG
PIGH
PIGK
PIGM
PIGN
PIGP
PIGW
PIK3CB
PIK3R1
PIKFYVE
PIP4K2C
PIP5K1A
PITPNA-AS1
PITPNB
PITPNC1
PITPNM2
PIWIL3
PJVK
PKIA
PKIB
PLA2G4A
PLA2G7
PLAA
PLAAT2
PLAAT5
PLAG1
PLCD3
PLCL1
PLD4
PLEK
PLEKHA1
PLEKHA3
PLEKHA4
PLEKHB2
PLEKHG4
PLEKHM3
PLEKHO1
PLGRKT
PLPBP
PLPP1
PLPP6
PLRG1
PLS1
PLVAP
PLXNA1
PM20D2
PMAIP1
PMEPA1
PMPCB
PMS1
PMS2P4
PNN
PNO1
PNPLA8
PNRC2
POC5
POFUT1
POGLUT1
POLA2
POLB
POLE
POLE3
POLE4
POLG2
POLI
POLK
POLR1E
POLR2A
POLR2B
POLR2D
POLR2F
POLR2G
POLR2H
POLR2J2
POLR2K
POLR2M
POLR3B
POLR3C
POLR3F
POLR3G
POLR3GL
POM121C
POMK
POMP
PON2
POP5
POPDC3
POSTN
POT1
POT1-AS1
POU4F1
POU6F1
PP2672
PPA1
PPA2
PPARA
PPAT
PPCS
PPFIBP2
PPHLN1
PPIA
PPIAL4G
PPIAP46
PPIE
PPIG
PPIL1
PPIL3
PPIL4
PPM1K
PPM1L
PPP1CB
PPP1CC
PPP1R2
PPP1R21
PPP1R2B
PPP1R3G
PPP1R8
PPP2CA
PPP2CB
PPP2R2A
PPP2R3C
PPP2R5C
PPP2R5D
PPP2R5E
PPP3CB
PPP4R2
PPP5D1
PPWD1
PRDM1
PRDM11
PRDM2
PRDM4
PRDM6
PRDX3
PRELID3B
PREPL
PRH1
PRIM1
PRIM2
PRIMPOL
PRKAB2
PRKACB
PRKAR1B
PRKCI
PRKCQ-AS1
PRKCZ
PRKD3
PRKDC
PRKG2
PRKRA
PRMT3
PRMT6
PRMT9
PRNP
PRORSD1P
PROSER1
PROX1
PROX2
PRPF18
PRPF38B
PRPF39
PRPF40A
PRPF4B
PRPF8
PRR11
PRR12
PRR27
PRR3
PRRC1
PRRC2C
PRSS35
PRSS53
PRXL2C
PSAT1
PSIP1
PSMA1
PSMA2
PSMA3
PSMA3-AS1
PSMA4
PSMA5
PSMA6
PSMA7
PSMB1
PSMB4
PSMB6
PSMC2
PSMC6
PSMD1
PSMD12
PSMD14
PSMD5
PSMD6-AS2
PSMD7
PSME1
PSME3IP1
PSMG1
PSMG2
PSTK
PTBP2
PTCD2
PTCD3
PTDSS1
PTENP1-AS
PTER
PTGER2
PTGES3
PTGR2
PTMA
PTOV1-AS1
PTP4A2
PTPDC1
PTPN1
PTPN11
PTPN18
PTPN2
PTPN20
PTPN22
PTPN4
PTPRB
PTPRF
PTPRM
PTPRO
PTRH1
PTRH2
PTRHD1
PTS
PUM1
PUM2
PUM3
PURA
PURG
PUS10
PUS3
PUS7L
PWAR5
PWP1
PWRN2
PYCR3
PYGO2
PYROXD1
PYURF
QRICH2
QTRT2
R3HCC1L
RAB12
RAB22A
RAB28
RAB29
RAB36
RAB39A
RAB3GAP1
RAB3GAP2
RAB4A
RAB8B
RABEP1
RABGGTA
RABGGTB
RABL3
RAD1
RAD17
RAD18
RAD21
RAD51C
RAD54L
RAD9B
RALA
RALGAPA1
RALGAPA1P1
RALGAPB
RALGPS1
RALGPS2
RAN
RANBP1
RANBP17
RANBP2
RANBP3
RANBP6
RAP1B
RAP1GDS1
RAP2A
RAP2B
RAPGEF6
RARS1
RARS2
RASA1
RASA2
RASD1
RASSF6
RB1
RBAK
RBBP4
RBBP6
RBBP8
RBBP9
RBCK1
RBIS
RBL2
RBM11
RBM12
RBM12B
RBM14
RBM14-RBM4
RBM15-AS1
RBM17
RBM18
RBM26
RBM26-AS1
RBM27
RBM45
RBM48
RBM7
RBMXL1
RBSN
RBX1
RC3H2
RCAN1
RCAN3
RCBTB1
RCCD1
RCE1
RCHY1
RCN1
RCN2
RCOR1
RCOR3
RD3L
RDH10
RDH11
RDH14
RDH16
RDX
REC8
RECK
RECQL
REEP3
REEP4
REEP5
REL
REPS1
RER1
RERE
REST
REV1
REV3L
REXO4
RFC1
RFC3
RFK
RFX3
RFX7
RFXAP
RGMB
RGS1
RGS18
RGS5
RHEB
RHNO1
RHOBTB3
RHOT1
RHOU
RIC3
RIC8B
RICTOR
RIDA
RIF1
RIMKLB
RIMS3
RINT1
RIOK1
RIOK2
RIOX2
RIPK1
RIPK3
RLN1
RMDN1
RMDN2
RMND1
RMND5B
RMST
RNASEH2B
RNF111
RNF122
RNF125
RNF138
RNF139
RNF139-AS1
RNF144A-AS1
RNF168
RNF170
RNF19A
RNF2
RNF216
RNF217-AS1
RNF222
RNF26
RNF43
RNF6
RNF7
RNFT1
RNGTT
RNMT
RNPEP
RNPS1
RNU11
RNU5A-1
RNU5B-1
RNU5D-1
RNU6-8
RNU6-9
RNVU1-15
RNVU1-19
RNY4
ROCK1P1
ROCK2
ROPN1B
RORA
RORA-AS1
ROS1
RPA3
RPAIN
RPAP2
RPE
RPF1
RPF2
RPGRIP1L
RPL10A
RPL11
RPL12
RPL13A
RPL14
RPL15
RPL17
RPL19
RPL21
RPL21P28
RPL22
RPL22L1
RPL23
RPL23A
RPL23AP87
RPL24
RPL26
RPL26L1
RPL27
RPL27A
RPL3
RPL30
RPL31
RPL32
RPL34
RPL35
RPL35A
RPL37
RPL37A
RPL38
RPL4
RPL41
RPL5
RPL6
RPL7
RPL7L1
RPL9
RPLP0
RPP14
RPP21
RPP25
RPP30
RPP38
RPP40
RPRD2
RPRM
RPS10
RPS13
RPS15A
RPS17
RPS18
RPS20
RPS21
RPS23
RPS24
RPS25
RPS27
RPS27A
RPS27L
RPS29
RPS3
RPS3A
RPS6
RPS6KA2
RPS6KA2-IT1
RPS6KA5
RPS6KB1
RPS6KC1
RPS7
RPS8
RPSA
RRAGA
RRAGC
RREB1
RRN3
RRNAD1
RRP15
RRP36
RRP7BP
RRS1
RSBN1
RSF1
RSL1D1
RSL24D1
RSPRY1
RSRC2
RSRP1
RTCA
RTN4
RTRAF
RTTN
RUBCN
RUFY2
RUFY3
RUNDC3B
RUNX1
RUSC1
RWDD1
RWDD2B
RWDD3
RWDD4
RXYLT1
RYK
RYR3
S100A12
S100A8
S100B
SAAL1
SAC3D1
SACS
SAMD12
SAMD9
SAMSN1
SAP130
SAP18
SAP30
SAP30-DT
SAP30L-AS1
SAR1B
SARS1
SASS6
SATB1
SAYSD1
SBDS
SBDSP1
SBNO1
SC5D
SCAF8
SCAI
SCAMP1
SCAPER
SCARNA1
SCARNA11
SCARNA18B
SCARNA22
SCARNA7
SCARNA8
SCARNA9
SCCPDH
SCFD1
SCIN
SCLT1
SCN2B
SCOC
SCOC-AS1
SCP2
SCRN2
SCRN3
SDAD1
SDAD1P1
SDHAF1
SDHAF2
SDHAF3
SDHAF4
SDHAP1
SDHD
SDR16C5
SDR42E1
SDR42E2
SEC11A
SEC11C
SEC16A
SEC23B
SEC23IP
SEC24A
SEC24B-AS1
SEC61B
SEC61G
SECISBP2
SECISBP2L
SEH1L
SELENOF
SELENOI
SELENOT
SEM1
SEMA3B
SEMA3F-AS1
SEMA4D
SEMA6A-AS1
SENP1
SENP5
SEPHS2
SEPTIN10
SEPTIN2
SEPTIN7
SEPTIN7P2
SERBP1
SERF1A
SERINC1
SERINC4
SERP1
SERPINB11
SESN1
SESN2
SESTD1
SET
SETD2
SETD3
SETD5
SETD9
SETDB2
SF3A1
SF3A2
SF3A3
SF3B2
SF3B4
SF3B6
SFPQ
SFR1
SFT2D3
SFXN4
SGCB
SGK3
SGMS2
SGO2
SGPL1
SGPP1
SGTA
SGTB
SH2B2
SH2D3A
SH2D4A
SH3PXD2B
SH3YL1
SHISA2
SHISA6
SHLD2
SHLD3
SHMT2
SHPRH
SHQ1
SIAH3
SIGLEC6
SIK2
SIK3
SIKE1
SIL1
SIM1
SINHCAF
SIPA1L1
SIPA1L3
SIRT1
SIRT5
SKA2
SKI
SKIL
SLAIN1
SLBP
SLC12A2
SLC16A1-AS1
SLC16A10
SLC16A7
SLC16A9
SLC17A8
SLC19A2
SLC1A7
SLC22A10
SLC23A2
SLC24A3
SLC24A4
SLC25A12
SLC25A13
SLC25A16
SLC25A20
SLC25A24
SLC25A26
SLC25A27
SLC25A3
SLC25A30
SLC25A32
SLC25A33
SLC25A36
SLC25A3P1
SLC25A40
SLC25A46
SLC26A2
SLC26A6
SLC26A7
SLC26A9
SLC29A2
SLC2A13
SLC2A4
SLC30A1
SLC30A5
SLC30A6
SLC30A7
SLC30A9
SLC33A1
SLC35A1
SLC35A3
SLC35B3
SLC35C1
SLC35C2
SLC35D2
SLC35E1
SLC35E2B
SLC35F3
SLC35F5
SLC35F6
SLC35G1
SLC36A1
SLC36A4
SLC37A4
SLC38A1
SLC38A6
SLC38A9
SLC39A10
SLC39A11
SLC39A4
SLC39A8
SLC39A9
SLC3A1
SLC41A2
SLC45A3
SLC46A3
SLC4A10
SLC4A7
SLC5A12
SLC5A2
SLC5A3
SLC5A9
SLC66A3
SLC6A13
SLC6A4
SLC7A7
SLC8A3
SLC8B1
SLC9A2
SLC9A4
SLC9A5
SLC9A9-AS1
SLC9B1
SLCO2B1
SLCO6A1
SLF1
SLF2
SLFN12
SLFNL1-AS1
SLIRP
SLMAP
SLTM
SLU7
SLX4
SMAD2
SMAD4
SMAD5
SMAP1
SMARCA2
SMARCA5
SMARCAD1
SMARCB1
SMARCC2
SMARCD3
SMARCE1
SMC2
SMC2-AS1
SMC3
SMC4
SMC5
SMC6
SMCO4
SMG1P1
SMG1P3
SMG5
SMG6
SMG7
SMIM10L1
SMIM13
SMIM14
SMIM15
SMIM19
SMIM20
SMIM26
SMIM27
SMIM30
SMIM6
SMIM8
SMN1
SMPD2
SMTN
SMU1
SMUG1
SMYD5
SNAP47
SNAPC1
SNAPC3
SNAPC5
SNHG1
SNHG12
SNHG16
SNHG29
SNHG31
SNHG32
SNHG5
SNHG6
SNHG8
SNORA15
SNORA20
SNORA22B
SNORA26
SNORA28
SNORA33
SNORA36B
SNORA3B
SNORA40B
SNORA46
SNORA49
SNORA54
SNORA63D
SNORA70D
SNORA70E
SNORA72
SNORA75
SNORD100
SNORD101
SNORD11
SNORD114-1
SNORD114-11
SNORD115-28
SNORD116-1
SNORD116-12
SNORD116-13
SNORD116-14
SNORD116-19
SNORD116-24
SNORD127
SNORD19C
SNORD3C
SNORD46
SNORD6
SNORD66
SNORD70
SNORD73B
SNORD89
SNORD90
SNORD91B
SNRNP27
SNRNP35
SNRNP48
SNRPA1
SNRPB2
SNRPD1
SNRPE
SNRPF
SNRPG
SNTB1
SNTG2
SNURF
SNW1
SNX14
SNX19
SNX2
SNX20
SNX22
SNX29
SNX4
SNX6
SNX9
SOCS1
SOCS2
SOCS4
SOCS5
SOCS6
SOCS7
SOD1
SOGA1
SOGA3
SON
SORBS3
SOS1
SOSTDC1
SOWAHC
SOX30
SOX4
SOX5
SOX8
SP110
SP4
SP5
SPA17
SPAG16
SPATA2
SPATA5
SPATA6
SPATA6L
SPCS1
SPCS2
SPCS3
SPDL1
SPDYA
SPECC1L
SPEN
SPESP1
SPG11
SPICE1
SPINDOC
SPINK2
SPPL2B
SPRED1
SPRED2
SPRYD3
SPRYD7
SPTAN1
SPTBN1
SPTSSA
SRBD1
SRD5A1
SREBF2
SREK1
SREK1IP1
SRF
SRFBP1
SRGAP2
SRGN
SRI
SRM
SRP14
SRP19
SRP68
SRP72
SRP9
SRPRA
SRPRB
SRRM1
SRRM2-AS1
SRSF1
SRSF10
SRSF11
SRSF2
SRSF3
SRSF6
SRSF7
SS18
SS18L1
SS18L2
SSB
SSBP1
SSBP2
SSH1
SSR1
SSR2
SSR3
SSX2IP
ST3GAL1
ST3GAL3
ST6GALNAC5
ST7-AS2
STAC3
STAG3L4
STAM-AS1
STAMBPL1
STAP1
STARD3NL
STARD4
STARD7
STAT4
STAU2
STEAP1B
STIM2
STK24
STMN1
STOML3
STRIP1
STRN
STRN3
STT3B
STX16-NPEPL1
STX18-IT1
STX7
STXBP4
STYX
SUB1
SUCLA2
SUCLG2
SUCO
SUFU
SUGT1
SUGT1P3
SUGT1P4-STRA6LP
SULF1
SUMO1
SUMO2
SUOX
SUPT16H
SUPT20H
SUPT3H
SUPT6H
SUPT7L
SURF1
SUZ12
SV2A
SVIP
SVOPL
SYDE2
SYF2
SYNCRIP
SYNJ1
SYNJ2BP
SYNRG
TACC1
TADA1
TADA2A
TAF11
TAF13
TAF15
TAF1A
TAF1D
TAF2
TAF4B
TAF5
TAF6L
TAF7
TAF9
TAFA4
TAMM41
TANC2
TAOK1
TAOK3
TAP1
TAPBP
TAPT1
TARBP1
TARDBP
TARS1
TAS2R13
TAS2R14
TAS2R30
TAS2R38
TAS2R43
TAS2R46
TAS2R5
TAS2R50
TAS2R7
TASOR
TASOR2
TASP1
TAT
TAT-AS1
TATDN1
TATDN2
TATDN3
TAX1BP1
TBC1D15
TBC1D19
TBC1D32
TBC1D3B
TBC1D4
TBC1D5
TBC1D9
TBCA
TBCK
TBK1
TBRG1
TBXA2R
TC2N
TCAIM
TCEA1
TCERG1
TCF20
TCFL5
TCP1
TCP10L2
TCTE3
TDG
TDRD1
TDRD3
TEFM
TENT2
TENT4B
TERB1
TERF1
TES
TESK2
TET1
TET3
TEX10
TEX101
TEX261
TEX30
TEX43
TEX9
TFAM
TFAP2E
TFB2M
TFEC
TFPI2
TGDS
TGOLN2
TH2LCRR
THADA
THAP1
THAP12
THAP2
THAP5
THAP6
THAP8
THAP9
THAP9-AS1
THBS3
THG1L
THNSL1
THOC1
THOC5
THOC7
THRAP3
THSD7B
THUMPD1
THUMPD2
THUMPD3
THUMPD3-AS1
THYN1
TIA1
TIAL1
TIFA
TIGAR
TIGD1
TIGD2
TIGD4
TIGD6
TIGD7
TIMM17A
TIMM21
TIMM8B
TIMMDC1
TIMP2
TIPARP
TIPRL
TLCD4-RWDD3
TLE1
TLK1
TLNRD1
TLR10
TM2D1
TM2D2
TM9SF3
TMA16
TMA7
TMBIM7P
TMCO1
TMCO4
TMED10
TMED2
TMED5
TMED7
TMEFF2
TMEM106B
TMEM123
TMEM126A
TMEM126B
TMEM128
TMEM131
TMEM131L
TMEM135
TMEM143
TMEM14A
TMEM14B
TMEM14C
TMEM161B
TMEM161B-AS1
TMEM165
TMEM167A
TMEM167B
TMEM168
TMEM17
TMEM170A
TMEM170B
TMEM18
TMEM182
TMEM184C
TMEM189
TMEM19
TMEM192
TMEM199
TMEM202-AS1
TMEM209
TMEM216
TMEM220
TMEM230
TMEM231
TMEM232
TMEM233
TMEM237
TMEM242
TMEM243
TMEM244
TMEM251
TMEM252
TMEM255B
TMEM263
TMEM267
TMEM273
TMEM30B
TMEM38A
TMEM38B
TMEM41B
TMEM45A
TMEM50B
TMEM59
TMEM60
TMEM63C
TMEM64
TMEM65
TMEM67
TMEM68
TMEM69
TMEM70
TMEM79
TMEM80
TMEM81
TMEM87A
TMEM87B
TMEM8B
TMEM95
TMEM97
TMEM9B
TMIGD3
TMOD3
TMPO
TMPO-AS1
TMPPE
TMPRSS11A
TMPRSS11BNL
TMTC3
TMTC4
TMX1
TMX3
TNF
TNFAIP8
TNFSF10
TNFSF13B
TNFSF15
TNFSF18
TNFSF8
TNKS2
TNNC1
TNPO3
TNRC6B
TNRC6C
TNS3
TOB1
TOGARAM1
TOMM20
TOMM22
TOMM34
TOMM5
TOMM7
TOMM70
TOP2B
TOP3B
TOPBP1
TP53BP2
TP53RK
TPD52
TPD52L3
TPH1
TPMT
TPP1
TPP2
TPPP
TPRG1L
TPRKB
TPT1
TRA2A
TRA2B
TRABD2A
TRADD
TRAF3IP2
TRAF5
TRAFD1
TRAM1
TRAM2-AS1
TRANK1
TRAPPC1
TRAPPC11
TRAPPC12
TRAPPC13
TRAPPC2B
TRAPPC3
TRAPPC6B
TRAT1
TRDMT1
TREML3P
TRERF1
TRH
TRIAP1
TRIB2
TRIM13
TRIM2
TRIM21
TRIM33
TRIM37
TRIM4
TRIM46
TRIM52
TRIM59
TRIM61
TRIM62
TRIM69
TRIM71
TRIO
TRIP11
TRIP4
TRMT10A
TRMT10C
TRMT11
TRMT13
TRMT5
TRMT6
TRMT61B
TRMU
TRNAU1AP
TRNT1
TRPC1
TRPM2
TRPM7
TRRAP
TRUB1
TSC1
TSC22D2
TSEN15
TSHZ2
TSN
TSNAX
TSPAN1
TSPAN10
TSPAN12
TSPAN13
TSPAN18
TSPAN3
TSPAN31
TSPAN33
TSPAN9
TSPY26P
TTC1
TTC13
TTC14
TTC17
TTC19
TTC21B
TTC22
TTC27
TTC28-AS1
TTC3
TTC30A
TTC30B
TTC32
TTC33
TTC37
TTC39B
TTC7B
TTC8
TTF1
TTLL11
TTLL5
TTLL6
TTLL9
TTN
TUBD1
TUBE1
TUBGCP3
TUFT1
TUT4
TVP23B
TWF1
TWISTNB
TXK
TXLNB
TXN
TXNDC12
TXNDC15
TXNDC17
TXNDC9
TXNL1
TYW3
TYW5
U2SURP
UACA
UBA2
UBA3
UBA5
UBA6
UBAC1
UBAC2
UBD
UBE2D2
UBE2D4
UBE2E1
UBE2E2
UBE2G2
UBE2I
UBE2K
UBE2L3
UBE2L5
UBE2N
UBE2Q1
UBE2Q2
UBE2T
UBE2V2
UBE2Z
UBE3A
UBE3B
UBE3D
UBL5
UBLCP1
UBN2
UBP1
UBQLN4
UBR1
UBR4
UBR5
UBTD2
UBXN2A
UBXN7
UBXN8
UCHL3
UCHL5
UFC1
UFL1
UFM1
UFSP2
UGCG
UGDH
UGGT2
UGP2
UGT2B11
UGT2B17
UGT8
UHMK1
UHRF2
ULK2
ULK4P3
UMAD1
UMPS
UNC50
UNC79
UPF3A
UQCC3
UQCR11
UQCRB
UQCRC2
UQCRFS1
UQCRH
UQCRHL
UQCRQ
URI1
URM1
UROD
USH2A
USO1
USP1
USP14
USP16
USP22
USP25
USP29
USP3-AS1
USP33
USP34
USP37
USP40
USP44
USP45
USP46-AS1
USP47
USP48
USP53
USP6
USP6NL
USPL1
UTP11
UTP15
UTP18
UTP20
UTP23
UTP3
UTP6
UTS2
UXS1
VAMP1
VAMP4
VAMP8
VAT1
VAV2
VAV3
VDAC2
VDAC3
VDR
VENTX
VEZT
VHL
VIPAS39
VIRMA
VMO1
VPS13A
VPS13B
VPS13C
VPS13D
VPS26A
VPS26C
VPS29
VPS33B
VPS35
VPS35L
VPS36
VPS37A
VPS39
VPS45
VPS50
VPS53
VPS54
VPS8
VRK1
VSTM4
VTA1
VTI1A
VWA5A
VWA8
VWDE
VXN
WARS2-AS1
WASF1
WASHC3
WASL
WBP11
WBP4
WDCP
WDFY2
WDPCP
WDR12
WDR17
WDR3
WDR33
WDR35
WDR36
WDR37
WDR41
WDR43
WDR5
WDR5B
WDR61
WDR64
WDR7
WDR73
WDR75
WDR76
WDR78
WDR83
WDR89
WDR91
WHRN
WIPF1
WIPI1
WIZ
WNK4
WRN
WTAP
WWP1
XBP1
XKR4
XKR6
XPA
XPC
XPNPEP3
XPO1
XPO4
XPOT
XRCC2
XRCC4
XRCC5
XXYLT1
YAE1
YAF2
YARS2
YEATS2
YEATS4
YES1
YIF1A
YIPF5
YME1L1
YPEL5
YTHDF2
YTHDF3-AS1
YWHAG
YWHAQ
ZADH2
ZBED4
ZBED5
ZBED8
ZBED9
ZBTB1
ZBTB10
ZBTB11
ZBTB14
ZBTB16
ZBTB2
ZBTB20
ZBTB21
ZBTB25
ZBTB26
ZBTB3
ZBTB41
ZBTB44
ZBTB49
ZBTB6
ZBTB8OS
ZC3H13
ZC3H14
ZC3H15
ZC3H6
ZC3H8
ZC3HC1
ZCCHC10
ZCCHC14
ZCCHC17
ZCCHC4
ZCCHC7
ZCCHC8
ZCCHC9
ZCRB1
ZCWPW1
ZCWPW2
ZDBF2
ZDHHC11
ZDHHC13
ZDHHC14
ZDHHC20
ZDHHC21
ZDHHC3
ZDHHC5
ZEB2
ZEB2-AS1
ZFAND1
ZFAND3
ZFAND5
ZFAT
ZFC3H1
ZFP1
ZFP14
ZFP2
ZFP28
ZFP3
ZFP30
ZFP37
ZFP62
ZFP64
ZFP69
ZFP82
ZFR
ZFYVE26
ZFYVE9
ZGRF1
ZHX1
ZHX2
ZIK1
ZKSCAN5
ZKSCAN8
ZMAT3
ZMIZ1-AS1
ZMYM1
ZMYM2
ZMYM5
ZMYM6
ZMYND11
ZMYND15
ZNF10
ZNF100
ZNF101
ZNF107
ZNF112
ZNF114
ZNF117
ZNF12
ZNF121
ZNF124
ZNF131
ZNF134
ZNF136
ZNF138
ZNF14
ZNF140
ZNF141
ZNF146
ZNF160
ZNF165
ZNF169
ZNF17
ZNF175
ZNF180
ZNF181
ZNF184
ZNF189
ZNF195
ZNF197
ZNF20
ZNF207
ZNF208
ZNF22
ZNF221
ZNF222
ZNF224
ZNF225
ZNF226
ZNF227
ZNF229
ZNF23
ZNF230
ZNF235
ZNF236-DT
ZNF239
ZNF248
ZNF25
ZNF251
ZNF253
ZNF254
ZNF256
ZNF26
ZNF260
ZNF263
ZNF264
ZNF266
ZNF267
ZNF268
ZNF271P
ZNF273
ZNF277
ZNF28
ZNF280B
ZNF280D
ZNF283
ZNF284
ZNF286A
ZNF286B
ZNF287
ZNF30
ZNF300
ZNF302
ZNF304
ZNF311
ZNF317
ZNF32
ZNF320
ZNF322
ZNF326
ZNF329
ZNF330
ZNF334
ZNF33B
ZNF345
ZNF346
ZNF347
ZNF35
ZNF350
ZNF354A
ZNF354B
ZNF354C
ZNF37A
ZNF37BP
ZNF382
ZNF383
ZNF385A
ZNF394
ZNF397
ZNF404
ZNF416
ZNF419
ZNF420
ZNF426
ZNF428
ZNF429
ZNF43
ZNF430
ZNF431
ZNF432
ZNF433
ZNF433-AS1
ZNF436
ZNF436-AS1
ZNF439
ZNF44
ZNF440
ZNF441
ZNF443
ZNF445
ZNF451
ZNF460
ZNF461
ZNF468
ZNF470
ZNF474
ZNF480
ZNF483
ZNF484
ZNF485
ZNF492
ZNF493
ZNF500
ZNF501
ZNF502
ZNF503-AS2
ZNF506
ZNF507
ZNF510
ZNF514
ZNF518A
ZNF519
ZNF525
ZNF527
ZNF528
ZNF529
ZNF540
ZNF543
ZNF546
ZNF547
ZNF548
ZNF549
ZNF550
ZNF551
ZNF555
ZNF557
ZNF558
ZNF559
ZNF561
ZNF563
ZNF565
ZNF566
ZNF567
ZNF568
ZNF569
ZNF57
ZNF570
ZNF571
ZNF572
ZNF573
ZNF582
ZNF582-AS1
ZNF583
ZNF585A
ZNF585B
ZNF589
ZNF594
ZNF595
ZNF596
ZNF597
ZNF600
ZNF605
ZNF606
ZNF607
ZNF610
ZNF611
ZNF613
ZNF614
ZNF615
ZNF616
ZNF623
ZNF624
ZNF626
ZNF627
ZNF638
ZNF639
ZNF644
ZNF649
ZNF654
ZNF655
ZNF658
ZNF660
ZNF662
ZNF665
ZNF669
ZNF670
ZNF675
ZNF676
ZNF677
ZNF678
ZNF680
ZNF681
ZNF682
ZNF684
ZNF69
ZNF691
ZNF699
ZNF700
ZNF701
ZNF702P
ZNF703
ZNF705E
ZNF706
ZNF708
ZNF713
ZNF714
ZNF717
ZNF718
ZNF720
ZNF721
ZNF723
ZNF724
ZNF726
ZNF736
ZNF737
ZNF738
ZNF75A
ZNF761
ZNF765
ZNF766
ZNF768
ZNF772
ZNF773
ZNF775
ZNF776
ZNF778
ZNF780A
ZNF780B
ZNF781
ZNF782
ZNF789
ZNF79
ZNF790
ZNF790-AS1
ZNF791
ZNF793
ZNF793-AS1
ZNF799
ZNF8-ERVK3-1
ZNF800
ZNF804B
ZNF808
ZNF813
ZNF814
ZNF816
ZNF823
ZNF829
ZNF83
ZNF830
ZNF836
ZNF84
ZNF844
ZNF845
ZNF846
ZNF85
ZNF850
ZNF852
ZNF862
ZNF876P
ZNF879
ZNF880
ZNF891
ZNF90
ZNF91
ZNF92
ZNHIT3
ZNHIT6
ZNRD1
ZNRD1ASP
ZNRF1
ZNRF2
ZRANB2
ZSCAN12
ZSCAN16
ZSCAN22
ZSCAN23
ZSCAN26
ZSCAN30
ZSCAN5A
ZSWIM8-AS1
ZUP1
ZW10
ZWILCH
ZZEF1
ZZZ3
