# Supplementary material for: Identification of Macrophage Polarization-Related Genes as Biomarkers of Chronic Obstructive Pulmonary Disease Based on Bioinformatics Analyses
Source: Biomed Res Int. 2021 Jun 20;2021:9921012. doi: 10.1155/2021/9921012 (PMC8238569; doi:10.1155/2021/9921012)
Supplement: Supplementary Materials — Supplementary Table 1: 35 macrophage polarization marker genes from the MsigDB database. Supplementary Table 2: 4922 genes in black module. Supplementary Table 3: 82 upregulated genes in COPD samples compared to normal samples. Supplementary Table 4: 121 downregulated genes in COPD samples compared to normal samples. Supplementary Table 5: overlapping genes between DEGs and macrophage polarization-related genes. [file 9921012.f1.zip › Supplementary Table 3.txt]

row	baseMean	log2FoldChange	lfcSE	stat	pvalue	padj
ABCA17P	1.74757328705664	1.56964965741645	0.744617299536258	2.10799515186394	0.0350314087931906	0.999304366394691
ADARB2	7.60825670377124	3.4817757578719	1.63266268652726	2.13257507910454	0.0329595994603742	0.999304366394691
ALPL	197.618264762178	0.825681269716417	0.405280099998854	2.03731017071589	0.0416189692605847	0.999304366394691
B3GALNT1	14.3922856569612	1.39758797771663	0.534449480916488	2.61500483697732	0.00892261918856047	0.999304366394691
BAIAP2L1	1.43821757758534	1.53073075581546	0.73498020076433	2.08268298142399	0.0372801297187292	0.999304366394691
BAIAP3	10.6185677581661	1.47280768333285	0.594745898747638	2.47636458937195	0.013272796237662	0.999304366394691
C10orf105	13.1519923370286	0.844601174420326	0.352326648530208	2.39721059404313	0.0165204256864375	0.999304366394691
C3orf86	20.0564992064646	0.954544428297956	0.411430288101312	2.32006358283206	0.0203374380015778	0.999304366394691
CA4	36.3428984512172	0.914377760108164	0.408065355496956	2.24076302433125	0.0250414292404033	0.999304366394691
CACNG6	6.25130163937626	1.1501880398024	0.455135630412836	2.52713249182252	0.0114998110402494	0.999304366394691
CADM4	8.05146133389484	1.02194712084165	0.394991861531262	2.58726120806608	0.00967422241142174	0.999304366394691
CAVIN3	0.994052148742587	1.96712345528875	0.934839647982813	2.10423622867664	0.0353578457455847	0.999304366394691
CCL23	2.3715472821201	1.58017630019524	0.733488252701351	2.15433075359508	0.0312142427600872	0.999304366394691
CDO1	1.21880295339615	3.22536403081628	1.06729578118911	3.02199642091978	0.00251113517273644	0.999304366394691
CENPM	1.82140822289745	1.58450441754507	0.77800283497526	2.03663064749046	0.0416870691709783	0.999304366394691
CFAP97D1	1.04427863195743	2.34207848583276	1.11242293406127	2.10538493420143	0.0352578141591137	0.999304366394691
CHSY3	2.32181690796027	2.42179286944577	0.799208487759083	3.03023917605815	0.00244360144091774	0.999304366394691
CNGA4	1.76099094501958	1.96252247830433	0.879884024632202	2.23043312909867	0.0257187022544509	0.999304366394691
CNKSR1	1.072505884912	1.93825862306026	0.843160672910848	2.29880102966472	0.0215162403272858	0.999304366394691
COL26A1	0.940623571170855	2.34504516177993	0.961162942504387	2.43979980716873	0.014695403081022	0.999304366394691
CUEDC1	28.4146107545631	0.844626318669079	0.400391897617836	2.10949902756338	0.0349015298666203	0.999304366394691
DMRTC2	1.18310616342689	2.63778419909715	0.927908469619424	2.84272025254714	0.00447303126796423	0.999304366394691
ECHDC3	18.7418155692685	1.05278914565816	0.506345915206065	2.07918956990047	0.0375999299427043	0.999304366394691
EIF2S3B	9.93165365095731	1.28256407809242	0.615803790743777	2.08274794239789	0.037274204939127	0.999304366394691
GADD45G	0.986942847729118	2.58941385172608	0.987123349744818	2.62319177476196	0.00871102245690624	0.999304366394691
GALK1	12.7730507064784	0.925185451710602	0.457535390242052	2.02210686089473	0.0431653133892129	0.999304366394691
GALNT14	21.0422329746126	0.845899893937424	0.363172606504257	2.32919520577196	0.0198487267855687	0.999304366394691
GCM1	8.3779850950776	1.23384841462421	0.426342447240131	2.89403136518861	0.00380330168547261	0.999304366394691
GPR15	127.74059406692	1.00941642176175	0.476550583528592	2.11817266970398	0.0341604468970448	0.999304366394691
HES6	2.59499635559379	1.40804674976609	0.55847237762222	2.52124689812066	0.0116939768514083	0.999304366394691
HSD3B7	3.19099858242264	1.67523738405993	0.561037136640592	2.98596523233918	0.0028268478055306	0.999304366394691
IER3	28.8285127546564	0.98100483098104	0.307893731596504	3.18617993907928	0.00144164902480726	0.999304366394691
ISL2	7.80540259373932	1.23099930953938	0.536255570875141	2.29554596053977	0.0217018556348809	0.999304366394691
KANK1	63.2952019790294	0.919310753569543	0.342113431702336	2.6871518870075	0.00720641752546515	0.999304366394691
KIAA1522	2.44423121624201	1.41414310516623	0.683798961683859	2.06806851780514	0.0386335805799945	0.999304366394691
KLHDC7A	1.0944418041194	2.40218262935118	0.876803449631213	2.73970481110852	0.00614943871700716	0.999304366394691
KLHDC8B	28.2797363246873	0.834902102290904	0.402229807345394	2.0756843153943	0.0379231575134911	0.999304366394691
KMT5C	5.40212036072156	0.967246704058236	0.463852237993835	2.08524746639487	0.037046843295578	0.999304366394691
KRT5	2.99087736709144	1.55589528521164	0.664057522295255	2.34301281586846	0.0191287260142588	0.999304366394691
LINC01269	1.08885892413574	1.93279265802116	0.935460569720363	2.06614016729634	0.0388152464699985	0.999304366394691
LINC01819	3.6364462644342	1.69617132065809	0.697642211849329	2.43129112867444	0.0150451201951707	0.999304366394691
LOC102724020	1.32652098155493	2.10473728339345	1.04885208602748	2.00670553210714	0.0447810266339754	0.999304366394691
LOC105371967	10.0141318384054	1.03120988217916	0.362033324828754	2.84838386816167	0.00439418873283337	0.999304366394691
LOC106660606	2.4003358718347	2.18630570308713	0.620856448488663	3.5214351214507	0.000429217683714712	0.825380898287779
LPAR3	3.98809024395061	1.15442534645734	0.577873950785582	1.99771134325743	0.0457479637268707	0.999304366394691
LRG1	194.469999969981	0.889048275416156	0.332158683052045	2.67657695185663	0.00743784834433557	0.999304366394691
LRRC7	12.2353960177249	1.39328729967181	0.640484740986086	2.17536376827138	0.0296028673640193	0.999304366394691
LRRN3	249.81145293132	1.35453345039897	0.424468153216656	3.19113092498035	0.00141717044880572	0.999304366394691
MGAT3	9.35173924520283	1.01798354571047	0.33236934223883	3.06280819660853	0.00219270553054855	0.999304366394691
MIPOL1	4.47664566521648	1.23198295033701	0.628018309445815	1.96169909667785	0.0497975270774251	0.999304366394691
MOCS1	1.47156099792838	2.3093858418552	0.717110414244024	3.22040483025163	0.00128009687586344	0.999304366394691
NCF4	365.243270750798	0.859446732157822	0.372300261188441	2.30847738170887	0.020972599432737	0.999304366394691
NKX3-1	77.1543549543631	1.99264464263855	0.930378364386274	2.14175728812546	0.0322130180847948	0.999304366394691
NLRP6	22.5744166344093	1.16262270404894	0.508970812757756	2.28426203410271	0.0223561357401938	0.999304366394691
NRG1	83.405782040104	1.02912814466923	0.352095906708648	2.92286313206366	0.00346828935029577	0.999304366394691
OLFM1	9.73870680227173	1.35156412061716	0.521070836239871	2.59382031504633	0.00949160781391156	0.999304366394691
OSGIN1	3.76177756454768	1.32185476669525	0.586533174648061	2.25367434244177	0.0242166626290577	0.999304366394691
PHC2	414.023339306466	0.818221687685614	0.361739149743131	2.2619107947443	0.0237029152969852	0.999304366394691
PLIN5	25.5642865780263	0.824964840660695	0.326016826838449	2.53043638471301	0.0113920741073352	0.999304366394691
PLXNA4	30.1623132036417	0.867724418623579	0.384750357630515	2.25529203914835	0.0241150039931035	0.999304366394691
PMP22	8.56184181191839	1.04137145723092	0.35009034421122	2.97457920348306	0.00293390704495411	0.999304366394691
PRSS33	6.36693623599287	1.19559564145568	0.585026589802303	2.04366034347209	0.0409871134515981	0.999304366394691
PTGDR2	69.761627153659	0.815886228761673	0.265503966837951	3.07297189747694	0.00211938445465929	0.999304366394691
REEP2	0.972763920012598	2.00745473453613	0.947541515769512	2.1185929071465	0.0341248856761038	0.999304366394691
REM2	22.9204553152686	0.885150037699695	0.26193896953365	3.37922241686908	0.000726911732056457	0.932122131713213
S100P	204.717311370446	1.06183448830677	0.436151520503609	2.43455413632562	0.0149101492946922	0.999304366394691
SDC2	15.9043454697668	0.850119650404908	0.420611950848924	2.02114953864032	0.0432642875233774	0.999304366394691
SERINC2	1.54999215754316	2.31658835004039	0.983489343716739	2.35547885174403	0.0184988499926217	0.999304366394691
SLC44A3	1.84218854730271	1.45650347746529	0.683211781836148	2.13184771719086	0.0330193674468257	0.999304366394691
SLC44A4	1.54794582428607	1.95739833697009	0.912133711644617	2.14595547997104	0.0318765307907806	0.999304366394691
SPATA22	1.56728559145935	2.59787238179019	1.09075155321966	2.38172696075641	0.0172316685846217	0.999304366394691
SULT1A2	4.13745995751029	1.70830533756717	0.77398086787447	2.20716739712	0.0273023665994116	0.999304366394691
SUSD5	1.40286241228758	2.48557201931341	1.10365134868335	2.25213517138241	0.0243137312737194	0.999304366394691
TM4SF1	1.54432030581378	1.65611682658042	0.798138966112865	2.07497302712349	0.037989034684447	0.999304366394691
TMIGD2	12.614243148862	0.872526884284179	0.346098315825775	2.52103764851433	0.0117009332180515	0.999304366394691
TNFSF11	3.76967594112503	1.79868611445172	0.506195816593546	3.55334053638771	0.000380371727482788	0.825380898287779
TNNI2	4.52753358132394	1.26653043541319	0.608525345204509	2.08131090248598	0.0374054578837585	0.999304366394691
TRIM64B	1.43670504032432	1.82308414537825	0.891312650925847	2.04539242597368	0.0408161850614607	0.999304366394691
TSNAX-DISC1	1.05551629456208	2.33548493841243	1.19089113463963	1.96112379249441	0.0498645838877052	0.999304366394691
UBTD1	4.55585624822935	1.22126368308919	0.570894992411994	2.13920896017923	0.0324187488460665	0.999304366394691
XKR9	10.1007626883222	1.00430172928652	0.455053510796329	2.20699699147255	0.0273142695283847	0.999304366394691
ZMYND12	3.54586960921679	1.05106340292672	0.497096052470858	2.11440706016939	0.0344805151708053	0.999304366394691
