# Supplementary material for: Identification of Macrophage Polarization-Related Genes as Biomarkers of Chronic Obstructive Pulmonary Disease Based on Bioinformatics Analyses
Source: Biomed Res Int. 2021 Jun 20;2021:9921012. doi: 10.1155/2021/9921012 (PMC8238569; doi:10.1155/2021/9921012)
Supplement: Supplementary Materials — Supplementary Table 1: 35 macrophage polarization marker genes from the MsigDB database. Supplementary Table 2: 4922 genes in black module. Supplementary Table 3: 82 upregulated genes in COPD samples compared to normal samples. Supplementary Table 4: 121 downregulated genes in COPD samples compared to normal samples. Supplementary Table 5: overlapping genes between DEGs and macrophage polarization-related genes. [file 9921012.f1.zip › Supplementary Table 4.txt]

row	baseMean	log2FoldChange	lfcSE	stat	pvalue	padj
ACTA2	12.3845300835148	-1.3038874742125	0.488627052573671	-2.66847172571542	0.0076197191589418	0.999304366394691
ARHGAP23	1.15447556099707	-2.70403279377239	1.04284115821546	-2.59294790243952	0.00951571839385904	0.999304366394691
C11orf96	1.04674029526317	-2.55439618489681	1.23989456525334	-2.06017209566113	0.0393820915359013	0.999304366394691
C20orf204	5.77736983145257	-1.13621275274315	0.496945249877973	-2.28639423160227	0.0222312054970521	0.999304366394691
C4BPA	48.8577523011957	-2.53722376920885	0.903015593198908	-2.80972309705175	0.00495841402784223	0.999304366394691
CADM1	25.9201929422385	-0.967483053034687	0.4013565604751	-2.41053254963478	0.015929249868195	0.999304366394691
CASC8	3.62167455325784	-2.63105119719747	0.944964977496098	-2.78428434900206	0.00536459812783352	0.999304366394691
CBR3	7.26788449499222	-1.04160868086717	0.456064374420541	-2.28390713962388	0.0223769889518377	0.999304366394691
CCDC68	6.92980343447835	-2.01267605898804	0.785126559566952	-2.56350525206809	0.0103621133136063	0.999304366394691
CCL3L1	4.70563618221364	-2.62200291143939	0.999989122582058	-2.62203143237114	0.00874073691020774	0.999304366394691
CDH6	1.05231777194651	-2.58366830104523	1.20604006375682	-2.14227402446076	0.0321714378093839	0.999304366394691
CENPS	2.08888844583449	-2.11577426133599	1.0572452399318	-2.00121427027893	0.0453693037619892	0.999304366394691
CHRNA5	4.88171103647518	-1.31589249150185	0.602246418820331	-2.18497354302146	0.0288907865073641	0.999304366394691
CLEC12A	1601.75301513574	-1.25385465160428	0.337381175656612	-3.71643334624117	0.000202054913234029	0.652906776296892
CLEC12B	95.9094909039662	-1.18508611772022	0.354897288284621	-3.33923689146311	0.000840088905371059	0.958096688078476
CMBL	15.8757485738531	-2.12755862988938	0.612247784468905	-3.47499604548986	0.000510860881960664	0.825380898287779
COA6-AS1	6.50825876424361	-1.13021769555016	0.453503429566947	-2.49219216849014	0.0126957327409033	0.999304366394691
COL5A3	4.11340051956133	-1.88583344149058	0.81696544982785	-2.30833928397824	0.0209802731086778	0.999304366394691
COLGALT2	28.5070454152622	-1.33778307853707	0.48123884628906	-2.77987342221647	0.00543800905163884	0.999304366394691
CPNE5	25.1726425661983	-0.88070316048412	0.30843696892324	-2.85537483901062	0.00429860621204706	0.999304366394691
CRISP2	2.25929801340768	-2.16892199712611	0.994082230297115	-2.18183358581699	0.0291218168561832	0.999304366394691
DAPK1-IT1	7.06507162477704	-1.37525655810833	0.561533295649712	-2.44910955194049	0.0143209882973875	0.999304366394691
DIP2A-IT1	8.50577520342399	-0.850065164553925	0.393079699622219	-2.16257711952794	0.0305737196475716	0.999304366394691
DRAXIN	25.1251185418219	-1.04819374544066	0.370401372841913	-2.82988623232783	0.00465645587200703	0.999304366394691
E2F7	7.74621839853485	-1.47110519410845	0.576061115242276	-2.55373111495252	0.0106575522963478	0.999304366394691
EIF2AK3-DT	10.9996306317552	-0.814949868560877	0.353393899119232	-2.3060666032775	0.0211069110558356	0.999304366394691
EPHX4	2.15545865920646	-1.84711127075893	0.880048062375095	-2.09887544752261	0.0358278817275628	0.999304366394691
EPSTI1	535.644926757758	-1.03546019753652	0.446957078991924	-2.31668821505617	0.0205207220062192	0.999304366394691
FAM72B	1.91696718674394	-2.06819604154279	0.944850371037208	-2.18891382692947	0.0286031039009459	0.999304366394691
FBXO39	4.73967352406129	-2.02464930411555	0.749621667450531	-2.70089485406872	0.00691531968930434	0.999304366394691
FCGBP	17.2745067801652	-1.44636472962662	0.551026867816507	-2.6248533676007	0.00866862899881376	0.999304366394691
FZD6	45.0155540907304	-0.902811396582105	0.443832613724601	-2.03412585885881	0.0419389073623501	0.999304366394691
GASK1A	1.00540078718585	-2.46012734211622	1.17854589001619	-2.08742600772418	0.0368496430599565	0.999304366394691
GATA6	0.965429768264564	-2.46843559532234	1.22014259165232	-2.02307141166146	0.0430657855071829	0.999304366394691
GBP1P1	12.1518618980858	-1.15834511730959	0.470778081893209	-2.4604907532045	0.0138747147316124	0.999304366394691
GEM	1.50894240238002	-2.69002252899579	1.18008317698286	-2.27951942834522	0.0226362064025722	0.999304366394691
GZMA	325.696944765252	-0.868591503421379	0.275338847903795	-3.15462750728466	0.00160703138475748	0.999304366394691
GZMK	238.980940772872	-0.817986296935592	0.26116428375536	-3.13207566200676	0.00173575137226679	0.999304366394691
HERC2P3	43.4375153028423	-1.21584627286182	0.298986906098756	-4.06655357830361	4.77135193784958e-05	0.231267428427569
HESX1	1.9630608525705	-2.49437202432153	0.992419957194406	-2.51342388495812	0.0119565575856973	0.999304366394691
HJURP	7.60831608009592	-1.39184011726742	0.604029658786769	-2.30425790690977	0.0212081703352312	0.999304366394691
HLA-V	54.2141872344446	-9.194515788344	2.13539761509815	-4.30576288150504	1.66411237088506e-05	0.161319053233598
HMMR	13.941643714178	-1.07343817057993	0.47122997654171	-2.27794967217015	0.0227295763084403	0.999304366394691
HTR3A	0.960981491439082	-2.46091856798016	1.13289262762084	-2.1722434306491	0.0298373064051167	0.999304366394691
HUS1B	6.65816174501492	-0.977127566546578	0.444699205918661	-2.19727751599652	0.0280006324236231	0.999304366394691
IDO2	1.87031877531966	-2.06667317800738	0.877126214487675	-2.35618676522457	0.0184636320208083	0.999304366394691
IFI27	46.7319427008182	-2.37240912399384	1.10621933899386	-2.14461006092302	0.0319840372186414	0.999304366394691
IFI44	527.151015071896	-1.28596741775399	0.56593691411313	-2.27228050633383	0.0230695734370174	0.999304366394691
KCCAT198	2.67272533652328	-2.94017596860791	1.05312917906814	-2.79184740775061	0.00524080645401305	0.999304366394691
KCNAB3	6.33144861398351	-1.15475280524015	0.548193504149178	-2.10646933336501	0.0351636042267101	0.999304366394691
KLRC2	28.4381369963137	-1.17108875552252	0.365480575266634	-3.20424349411226	0.00135417896645738	0.999304366394691
KLRC3	18.4805921605326	-0.929004546627632	0.425736289648852	-2.18211265803504	0.0291012192286364	0.999304366394691
LAMA3	0.955082406193878	-2.45327650938877	1.16303065311217	-2.10938250236486	0.0349115785942733	0.999304366394691
LGALS8-AS1	1.19037340899739	-2.30428364726074	1.12093444193135	-2.05568101136272	0.0398132734000709	0.999304366394691
LINC00158	1.50122593383236	-2.6207880125847	1.05658576533929	-2.48043093003729	0.0131223684373042	0.999304366394691
LINC01572	24.4163480018514	-0.947360875950757	0.461048277779829	-2.05479755940692	0.0398985620515324	0.999304366394691
LINC02384	88.7168175881613	-1.349039272201	0.420372020058494	-3.20915571881611	0.00133125371441857	0.999304366394691
LOC100240735	5.05537599849015	-1.02797321753638	0.497709085059644	-2.06540979137077	0.0388842429132012	0.999304366394691
LOC100505715	6.01297591581069	-0.967360760825422	0.481126479458653	-2.01061633920848	0.0443659968627626	0.999304366394691
LOC100505915	0.820518534611701	-2.74810369539611	1.19913415331252	-2.29173999239758	0.0219206512094977	0.999304366394691
LOC100506274	1.91605014430151	-2.10914094849283	0.857084125861334	-2.46083305576711	0.0138614848874377	0.999304366394691
LOC100996419	3.54304985181404	-1.55501172226534	0.6945725138561	-2.23880399993413	0.025168671912965	0.999304366394691
LOC105370792	11.2144371705186	-1.42672462144078	0.650012048868154	-2.19492026943977	0.028169317557292	0.999304366394691
LOC200772	6.47345260127329	-1.40858478131767	0.521957161561411	-2.69865974652776	0.00696193158791084	0.999304366394691
LOC441666	14.1274641377478	-1.2184147618323	0.570542298171945	-2.13553800609733	0.032717089158465	0.999304366394691
MCOLN2	132.590924435304	-0.829444389927048	0.242008430987864	-3.42733675244828	0.000609532669834324	0.844115671624848
MEG3	5.59887791566099	-1.8719916230844	0.935225450750626	-2.00164743333483	0.0453226636859115	0.999304366394691
MELK	17.9331150294992	-0.896386386570779	0.372785449191312	-2.40456377392229	0.0161917807719011	0.999304366394691
MEX3B	1.28047725676794	-2.34266270640804	1.13836079838455	-2.05792637073635	0.0395972018768463	0.999304366394691
MIR155HG	21.088378297541	-0.875115659791916	0.370214625244115	-2.36380628997267	0.0180882676634332	0.999304366394691
MIR342	4.35736621782145	-1.38985655974886	0.606784380525202	-2.29052791132473	0.0219907324796631	0.999304366394691
MIR4645	3.18969585400495	-1.20183985676744	0.603925871942297	-1.9900453227847	0.0465859430671015	0.999304366394691
MIR548N	1.04843750620032	-2.59817402374448	1.13588109044642	-2.28736444826575	0.0221745595938864	0.999304366394691
MIR626	1.30755747694468	-2.87693122559343	1.32319386577159	-2.1742325898071	0.0296876720282027	0.999304366394691
MIR99AHG	2.87983016406296	-2.45688226360292	1.11408627650782	-2.20528904754504	0.0274338179092932	0.999304366394691
MSC-AS1	24.0425594519505	-1.03799691133037	0.48796827979814	-2.12718111873944	0.0334050373108261	0.999304366394691
MXRA7	72.8319182490013	-1.17994681043467	0.452053653422222	-2.61019195730864	0.00904914292688974	0.999304366394691
MYBL2	10.6295403451995	-1.24673299399762	0.495544428292052	-2.51588540364509	0.0118733781797808	0.999304366394691
NEBL	47.3871621742793	-3.00419861004774	0.999005824259349	-3.00718828368695	0.00263676392377154	0.999304366394691
NEFL	29.0479791693619	-0.898659023131179	0.416375999348046	-2.15828728009848	0.0309055030642677	0.999304366394691
NID2	1.50862905685191	-2.08623780942642	1.05032699120452	-1.98627458581627	0.0470028429643502	0.999304366394691
NTN4	7.71188733784098	-0.985012966689469	0.452069898571902	-2.17889527659582	0.0293394487492027	0.999304366394691
OAS1	672.548533704723	-0.949917068857536	0.444861295078547	-2.13531066731668	0.0327356421572731	0.999304366394691
OCLN	3.113844348578	-1.64258895591771	0.814922425334318	-2.01563842747835	0.0438377984257376	0.999304366394691
P2RX5-TAX1BP3	7.60050116577605	-1.08082138061795	0.542293434048089	-1.99305636535165	0.0462552753315299	0.999304366394691
PACRG	1.86051266676731	-1.67326634861327	0.837404181148419	-1.99815857895354	0.0456994705862278	0.999304366394691
PDE4A	5.92666857010983	-1.43256366942758	0.644292493344478	-2.22346788799484	0.0261842663919463	0.999304366394691
PLCG1-AS1	2.2013401012299	-2.28822535408198	0.935510407087782	-2.44596461647623	0.0144465177563114	0.999304366394691
PRDM6	0.857129422428073	-2.75463861651593	1.29112008738394	-2.13352626408079	0.0328815794959484	0.999304366394691
PROX2	3.00304583340575	-1.27500670686954	0.645715743070664	-1.97456345234254	0.0483177100281101	0.999304366394691
PRR16	0.659055116931445	-2.48643977798199	1.26363995104726	-1.96768056907453	0.0491048029204878	0.999304366394691
PTH2R	8.30047294179382	-0.894592740649655	0.412933403087456	-2.16643345866643	0.0302780795108939	0.999304366394691
PTPN3	1.98783039699086	-2.53321088163744	1.13716535728609	-2.22765393388618	0.0259036011314471	0.999304366394691
RCAN2	5.15695649972718	-1.64483729632695	0.80905603222495	-2.03303260937757	0.0420492285797467	0.999304366394691
RNF43	13.5393334106085	-0.889845976687502	0.389436140735491	-2.28495992951998	0.0223151774464415	0.999304366394691
RPL39L	6.59670506321395	-1.08290898090258	0.473488469444396	-2.28708627725041	0.0221907877021809	0.999304366394691
RUNDC3B	4.32795355690375	-2.71174491434904	1.0056454826414	-2.69652174763065	0.00700678221181171	0.999304366394691
S100B	28.7384956105868	-1.36782392411835	0.654668692586375	-2.08933761398385	0.0366773427389716	0.999304366394691
SCD5	15.2341741518687	-0.952492563751899	0.391484718220056	-2.43302616787329	0.0149732187255837	0.999304366394691
SHROOM1	5.93811687677793	-0.939915869823373	0.430848624791486	-2.18154547964092	0.0291430944190477	0.999304366394691
SNORD116-1	1.47006906605419	-2.59366638755521	1.1051105639747	-2.3469745671661	0.0189265466315933	0.999304366394691
SNORD116-23	0.808338985178471	-2.74559901286415	1.30130470954273	-2.10988171542769	0.0348685455690224	0.999304366394691
SNORD7	6.12973342641533	-1.11569098001427	0.457457139878427	-2.43889729278413	0.0147321547180602	0.999304366394691
SNORD9	14.7853126187594	-1.34004477309143	0.57660854976645	-2.32401127876824	0.0201248895511103	0.999304366394691
SNX7	3.46387475993652	-3.42925867259915	1.17469284549366	-2.91928114294253	0.00350839651557673	0.999304366394691
SOBP	5.38038252185888	-1.43086020062625	0.575996641255083	-2.48414677819725	0.0129862269248797	0.999304366394691
SPINK2	2.39393286030703	-2.12135321761149	0.924118634072678	-2.29554208669344	0.0217020773627118	0.999304366394691
SYCE1L	0.844864531681644	-2.81526319747518	1.26674652104697	-2.22243609964553	0.0262538479718606	0.999304366394691
SYT17	16.3273649015835	-0.803368595605236	0.383134740224486	-2.09683046526798	0.036008585688557	0.999304366394691
TARM1	2.79372601765113	-2.56411199668843	1.15627367280822	-2.21756497357674	0.0265845083348522	0.999304366394691
TCTEX1D1	5.92875433994865	-2.55011176026625	0.90939417229452	-2.80418748872338	0.00504435624415513	0.999304366394691
TDRD9	71.5353234767126	-1.16391593291301	0.519516056553992	-2.24038490866555	0.0250659451668238	0.999304366394691
TLCD2	7.48877282959473	-1.21863887406038	0.467829636031437	-2.60487746008996	0.0091907123944074	0.999304366394691
TLR3	32.0908378460144	-0.902884631557176	0.387332987259823	-2.331029530804	0.0197518025780979	0.999304366394691
TMEM201	2.3595989324846	-1.69014257472031	0.757799001306754	-2.23033096085613	0.0257254792068815	0.999304366394691
TPD52L1	1.51629414291838	-2.67135652504498	1.03221655345569	-2.58798070627886	0.00965403878497928	0.999304366394691
UBXN10	31.7955826007103	-0.960040146884613	0.357231980825582	-2.68744177009547	0.00720016550776594	0.999304366394691
UTS2	13.9702031637413	-2.34875883402977	0.832327682546055	-2.8219160353348	0.00477376739856587	0.999304366394691
XAF1	1037.61169402923	-0.878612987644267	0.377082544215219	-2.33002826867213	0.0198046570842243	0.999304366394691
ZNF415	12.2932787238414	-1.35128774267763	0.388829578548848	-3.4752699311631	0.00051033954317749	0.825380898287779
ZNF676	0.872676546008119	-2.82867197711286	1.25331796102545	-2.25694681244213	0.0240113984349928	0.999304366394691
