# Supplementary material for: Identification of Macrophage Polarization-Related Genes as Biomarkers of Chronic Obstructive Pulmonary Disease Based on Bioinformatics Analyses
Source: Biomed Res Int. 2021 Jun 20;2021:9921012. doi: 10.1155/2021/9921012 (PMC8238569; doi:10.1155/2021/9921012)
Supplement: Supplementary Materials — Supplementary Table 1: 35 macrophage polarization marker genes from the MsigDB database. Supplementary Table 2: 4922 genes in black module. Supplementary Table 3: 82 upregulated genes in COPD samples compared to normal samples. Supplementary Table 4: 121 downregulated genes in COPD samples compared to normal samples. Supplementary Table 5: overlapping genes between DEGs and macrophage polarization-related genes. [file 9921012.f1.zip › Supplementary Table 5.txt]

Symbol	baseMean	log2FoldChange	lfcSE	stat	pvalue	padj
C10orf105	13.15199234	0.844601174	0.352326649	2.397210594	0.016520426	0.999304366
CBR3	7.267884495	-1.041608681	0.456064374	-2.28390714	0.022376989	0.999304366
CENPS	2.088888446	-2.115774261	1.05724524	-2.00121427	0.045369304	0.999304366
DIP2A-IT1	8.505775203	-0.850065165	0.3930797	-2.16257712	0.03057372	0.999304366
EIF2AK3-DT	10.99963063	-0.814949869	0.353393899	-2.306066603	0.021106911	0.999304366
FZD6	45.01555409	-0.902811397	0.443832614	-2.034125859	0.041938907	0.999304366
GASK1A	1.005400787	-2.460127342	1.17854589	-2.087426008	0.036849643	0.999304366
GEM	1.508942402	-2.690022529	1.180083177	-2.279519428	0.022636206	0.999304366
GZMA	325.6969448	-0.868591503	0.275338848	-3.154627507	0.001607031	0.999304366
HESX1	1.963060853	-2.494372024	0.992419957	-2.513423885	0.011956558	0.999304366
HLA-V	54.21418723	-9.194515788	2.135397615	-4.305762882	1.66411E-05	0.161319053
HMMR	13.94164371	-1.073438171	0.471229977	-2.277949672	0.022729576	0.999304366
LOC100505715	6.012975916	-0.967360761	0.481126479	-2.010616339	0.044365997	0.999304366
MIR626	1.307557477	-2.876931226	1.323193866	-2.17423259	0.029687672	0.999304366
NEBL	47.38716217	-3.00419861	0.999005824	-3.007188284	0.002636764	0.999304366
NEFL	29.04797917	-0.898659023	0.416375999	-2.15828728	0.030905503	0.999304366
PRDM6	0.857129422	-2.754638617	1.291120087	-2.133526264	0.032881579	0.999304366
PROX2	3.003045833	-1.275006707	0.645715743	-1.974563452	0.04831771	0.999304366
RNF43	13.53933341	-0.889845977	0.389436141	-2.28495993	0.022315177	0.999304366
RUNDC3B	4.327953557	-2.711744914	1.005645483	-2.696521748	0.007006782	0.999304366
S100B	28.73849561	-1.367823924	0.654668693	-2.089337614	0.036677343	0.999304366
SNORD116-1	1.470069066	-2.593666388	1.105110564	-2.346974567	0.018926547	0.999304366
SPINK2	2.39393286	-2.121353218	0.924118634	-2.295542087	0.021702077	0.999304366
UTS2	13.97020316	-2.348758834	0.832327683	-2.821916035	0.004773767	0.999304366
ZNF676	0.872676546	-2.828671977	1.253317961	-2.256946812	0.024011398	0.999304366
